# Supplementary material for: 2-Amino­pyridinium 4-methyl­benzoate dihydrate
Source: Acta Crystallogr Sect E Struct Rep Online. 2008 Oct 4;64(Pt 11):o2057. doi: 10.1107/S160053680803153X (PMC2959774; doi:10.1107/S160053680803153X)
Supplement: Supplementary file 1 [file e-64-o2057-sup1.cif]

##############################################################################
###                                                                        ###
###        Electronic paper (Acta Crystallographica Section E)             ###
###                                                                        ###
##############################################################################
#                                                                            #
# This CIF contains the data in a paper accepted for publication in Acta     #
# Crystallographica Section E. It conforms to the requirements of Notes      #
# for Authors for Section E, and has been peer reviewed under the auspices   #
# of the IUCr Commission on Journals.                                        #
#                                                                            #
# Full details of the Crystallographic Information File format               #
# are given in the paper "The Crystallographic Information File (CIF):       #
# a New Standard Archive File for Crystallography" by S. R. Hall, F. H.      #
# Allen and I. D. Brown [Acta Cryst. (1991), A47, 655-685].                  #
#                                                                            #
# The current version of the core CIF dictionary is obtainable from          #
# ftp://ftp.iucr.org/pub/cif_core.dic. The current version number is 2.4.    #
#                                                                            #
# Software is freely available for graphical display of the structure(s) in  #
# this CIF.  For information consult the CIF home page http://www.iucr.org/  #
# cif/home.html                                                              #
#                                                                            #
# This file may be used for bona fide research purposes within the           #
# scientific community so long as proper attribution is given to the journal # 
# article from which it was obtained.                                        #
#                                                                            #
##############################################################################
                                             
data_global
_audit_creation_method     'form.cif (version 2.0)'
_journal_data_validation_number     ?
_journal_date_recd_electronic     2008-09-28
_journal_date_accepted     2008-09-30
_journal_name_full     'Acta Crystallographica, Section E'
_journal_year     2008
_journal_volume     64
_journal_issue     11
_journal_page_first     o2057
_journal_page_last     o2057
_journal_paper_category     QO
_journal_coeditor_code     HB2811
_publ_contact_author_name     'Li, Jie'
_publ_contact_author_address
;
      Basic Experiment Teaching Center,
      Henan University, Kaifeng 475004,
      P.R.China
;
_publ_contact_author_email     'lijie_78@126.com'
_publ_contact_author_fax     ?
_publ_contact_author_phone     ?
_publ_section_title
;
2-Aminopyridinium 4-methylbenzoate dihydrate
;
loop_
    _publ_author_name
    _publ_author_address
    'Liu, Yun'
;     Basic Experiment Teaching Center,
      Henan University, Kaifeng 475004,
      People's Republic of China
;
    'Li, Jie'
;     Basic Experiment Teaching Center,
      Henan University, Kaifeng 475004,
      People's Republic of China
;
data_I
_audit_creation_method     SHELXL-97
_chemical_name_systematic
;
2-Aminopyridinium 4-methylbenzoate dihydrate
;
_chemical_name_common     ?
_chemical_formula_moiety     'C5 H7 N2 +, C8 H7 O2 -, 2(H2 O)'
_chemical_formula_sum     'C13 H18 N2 O4'
_chemical_formula_iupac     'C5 H7 N2 +, C8 H7 O2 -, 2H2 O'
_chemical_formula_weight     266.29
_chemical_melting_point     ?
_symmetry_cell_setting     Monoclinic
_symmetry_space_group_name_H-M     'C c'
_symmetry_space_group_name_Hall     'C -2yc'
loop_
    _symmetry_equiv_pos_as_xyz
    'x, y, z'
    'x, -y, z+1/2'
    'x+1/2, y+1/2, z'
    'x+1/2, -y+1/2, z+1/2'
_cell_length_a     12.2059(14)
_cell_length_b     13.1531(16)
_cell_length_c     8.9937(11)
_cell_angle_alpha     90.00
_cell_angle_beta     96.617(2)
_cell_angle_gamma     90.00
_cell_volume     1434.3(3)
_cell_formula_units_Z     4
_cell_measurement_reflns_used     1977
_cell_measurement_theta_min     2.28
_cell_measurement_theta_max     26.55
_cell_measurement_temperature     296(2)
_exptl_crystal_description     block
_exptl_crystal_colour     colorless
_exptl_crystal_size_max     0.23
_exptl_crystal_size_mid     0.18
_exptl_crystal_size_min     0.16
_exptl_crystal_density_diffrn     1.233
_exptl_crystal_density_meas     ?
_exptl_crystal_density_method     'not measured'
_exptl_crystal_F_000     568
_exptl_absorpt_coefficient_mu     0.092
_exptl_absorpt_correction_type     Multi-scan
_exptl_absorpt_process_details     '(SADABS; Sheldrick, 2001)'
_exptl_absorpt_correction_T_min     0.979
_exptl_absorpt_correction_T_max     0.985
_exptl_special_details
;
;
_diffrn_ambient_temperature     296(2)
_diffrn_radiation_type     MoK\a
_diffrn_radiation_wavelength     0.71073
_diffrn_radiation_source     'fine-focus sealed tube'
_diffrn_radiation_monochromator     graphite
_diffrn_measurement_device_type     'Bruker SMART CCD'
_diffrn_measurement_method     \w
_diffrn_detector_area_resol_mean     ?
_diffrn_reflns_number     4203
_diffrn_reflns_av_R_equivalents     0.0189
_diffrn_reflns_av_sigmaI/netI     0.0199
_diffrn_reflns_theta_min     2.28
_diffrn_reflns_theta_max     26.99
_diffrn_reflns_theta_full     26.99
_diffrn_measured_fraction_theta_max     0.990
_diffrn_measured_fraction_theta_full     0.990
_diffrn_reflns_limit_h_min     -6
_diffrn_reflns_limit_h_max     15
_diffrn_reflns_limit_k_min     -16
_diffrn_reflns_limit_k_max     16
_diffrn_reflns_limit_l_min     -11
_diffrn_reflns_limit_l_max     11
_diffrn_standards_number     ?
_diffrn_standards_interval_count     ?
_diffrn_standards_interval_time     ?
_diffrn_standards_decay_%     ?
_refine_special_details
;
Refinement of <i>F</i>^2^ against ALL reflections. The weighted <i>R</i>-factor
<i>wR</i> and
goodness of fit <i>S</i> are based on <i>F</i>^2^, conventional
<i>R</i>-factors <i>R</i> are based
on <i>F</i>, with <i>F</i> set to zero for negative <i>F</i>^2^. The threshold
expression of
<i>F</i>^2^ > \s(<i>F</i>^2^) is used only for calculating <i>R</i>-factors(gt)
<i>etc</i>. and is
not relevant to the choice of reflections for refinement. <i>R</i>-factors
based
on <i>F</i>^2^ are statistically about twice as large as those based on
<i>F</i>, and <i>R</i>-
factors based on ALL data will be even larger.
;
_reflns_number_total     1567
_reflns_number_gt     1406
_reflns_threshold_expression     I>2\s(I)
_refine_ls_structure_factor_coef     Fsqd
_refine_ls_matrix_type     full
_refine_ls_R_factor_all     0.0370
_refine_ls_R_factor_gt     0.0324
_refine_ls_wR_factor_gt     0.0859
_refine_ls_wR_factor_ref     0.0891
_refine_ls_goodness_of_fit_ref     1.037
_refine_ls_restrained_S_all     1.034
_refine_ls_number_reflns     1567
_refine_ls_number_parameters     175
_refine_ls_number_restraints     8
_refine_ls_hydrogen_treatment     constr
_refine_ls_weighting_scheme     calc
_refine_ls_weighting_details
         'calc w=1/[\s^2^(Fo^2^)+(0.0525P)^2^+0.1161P] where P=(Fo^2^+2Fc^2^)/3'
_atom_sites_solution_hydrogens     geom
_atom_sites_solution_primary     direct
_atom_sites_solution_secondary     difmap
_refine_ls_shift/su_max     0.000
_refine_ls_shift/su_mean     0.000
_refine_diff_density_max     0.124
_refine_diff_density_min     -0.115
_refine_ls_extinction_method     'SHELXL97 (Sheldrick, 2008)'
_refine_ls_extinction_coef     0.019(2)
_refine_ls_extinction_expression
                                  'Fc^*^=kFc[1+0.001xFc^2^\l^3^/sin(2\q)]^-1/4^'
_refine_ls_abs_structure_details     none
loop_
    _atom_type_symbol
    _atom_type_description
    _atom_type_scat_dispersion_real
    _atom_type_scat_dispersion_imag
    _atom_type_scat_source
    'C' 'C' 0.0033 0.0000
                         'International Tables Vol C Tables 4.2.6.8 and 6.1.1.4'
    'H' 'H' 0.0000 0.0000
                         'International Tables Vol C Tables 4.2.6.8 and 6.1.1.4'
    'N' 'N' 0.0061 0.0000
                         'International Tables Vol C Tables 4.2.6.8 and 6.1.1.4'
    'O' 'O' 0.0106 0.0000
                         'International Tables Vol C Tables 4.2.6.8 and 6.1.1.4'
_computing_data_collection     'SMART (Bruker, 2001)'
_computing_cell_refinement     'SAINT-Plus (Bruker, 2001)'
_computing_data_reduction     'SAINT-Plus (Bruker, 2001)'
_computing_structure_solution     'SHELXS97 (Sheldrick, 2008)'
_computing_structure_refinement     'SHELXL97 (Sheldrick, 2008)'
_computing_molecular_graphics     'PLATON (Spek, 2003)'
_computing_publication_material     'PLATON (Spek, 2003)'
loop_
    _atom_site_type_symbol
    _atom_site_label
    _atom_site_fract_x
    _atom_site_fract_y
    _atom_site_fract_z
    _atom_site_U_iso_or_equiv
    _atom_site_adp_type
    _atom_site_calc_flag
    _atom_site_refinement_flags
    _atom_site_occupancy
    _atom_site_disorder_assembly
    _atom_site_disorder_group
    C C1 0.48260(16) 0.20609(14) 0.6527(2) 0.0505(4) Uani d . 1 . .
    C C2 0.43746(18) 0.28865(16) 0.7214(2) 0.0563(5) Uani d . 1 . .
    H H2A 0.4359 0.3522 0.6758 0.068 Uiso calc R 1 . .
    C C3 0.39515(17) 0.27745(17) 0.8558(2) 0.0606(5) Uani d . 1 . .
    H H3A 0.3662 0.3338 0.9000 0.073 Uiso calc R 1 . .
    C C4 0.39467(17) 0.18356(19) 0.9270(2) 0.0607(5) Uani d . 1 . .
    C C5 0.4400(2) 0.10125(18) 0.8588(3) 0.0682(6) Uani d . 1 . .
    H H5A 0.4413 0.0377 0.9044 0.082 Uiso calc R 1 . .
    C C6 0.4834(2) 0.11256(16) 0.7238(2) 0.0625(6) Uani d . 1 . .
    H H6A 0.5135 0.0565 0.6803 0.075 Uiso calc R 1 . .
    C C7 0.3478(3) 0.1719(2) 1.0746(4) 0.0832(7) Uani d . 1 . .
    H H7A 0.3541 0.1023 1.1065 0.125 Uiso calc R 1 . .
    H H7B 0.2715 0.1916 1.0626 0.125 Uiso calc R 1 . .
    H H7C 0.3881 0.2145 1.1485 0.125 Uiso calc R 1 . .
    C C8 0.52854(18) 0.21761(16) 0.5061(2) 0.0559(5) Uani d . 1 . .
    C C9 0.64742(16) 0.25294(16) 0.1096(2) 0.0540(5) Uani d . 1 . .
    C C10 0.6947(2) 0.2780(2) -0.0219(3) 0.0662(6) Uani d . 1 . .
    H H10A 0.7279 0.2279 -0.0741 0.079 Uiso calc R 1 . .
    C C11 0.6915(2) 0.3748(2) -0.0715(3) 0.0766(7) Uani d . 1 . .
    H H11A 0.7248 0.3912 -0.1563 0.092 Uiso calc R 1 . .
    C C12 0.6383(3) 0.4515(2) 0.0034(3) 0.0775(7) Uani d . 1 . .
    H H12A 0.6346 0.5180 -0.0321 0.093 Uiso calc R 1 . .
    C C13 0.5934(2) 0.42557(17) 0.1272(3) 0.0679(6) Uani d . 1 . .
    H H13A 0.5575 0.4747 0.1780 0.082 Uiso calc R 1 . .
    N N1 0.59936(16) 0.32882(13) 0.17948(19) 0.0572(4) Uani d . 1 . .
    H H1A 0.5713 0.3152 0.2607 0.069 Uiso calc R 1 . .
    N N2 0.64687(16) 0.16065(14) 0.1677(2) 0.0616(4) Uani d . 1 . .
    H H2B 0.6164 0.1502 0.2479 0.074 Uiso calc R 1 . .
    H H2C 0.6770 0.1110 0.1252 0.074 Uiso calc R 1 . .
    O O1 0.51630(17) 0.30246(12) 0.4395(2) 0.0748(5) Uani d . 1 . .
    O O2 0.57598(17) 0.14398(13) 0.4549(2) 0.0774(5) Uani d . 1 . .
    O O1W 0.74860(13) 0.02177(11) 0.56348(16) 0.0631(4) Uani d GD 1 . .
    H H1AW 0.7767 0.0431 0.6471 0.076 Uiso d GD 1 . .
    H H1BW 0.7022 0.0649 0.5296 0.076 Uiso d GD 1 . .
    O O2W 0.85359(18) 0.06355(15) 0.8382(2) 0.0886(6) Uani d GD 1 . .
    H H2AW 0.8275 0.0340 0.9081 0.133 Uiso d GD 1 . .
    H H2BW 0.8906 0.1114 0.8791 0.133 Uiso d GD 1 . .
loop_
    _atom_site_aniso_label
    _atom_site_aniso_U_11
    _atom_site_aniso_U_22
    _atom_site_aniso_U_33
    _atom_site_aniso_U_12
    _atom_site_aniso_U_13
    _atom_site_aniso_U_23
    C1 0.0524(10) 0.0485(10) 0.0491(10) 0.0065(8) -0.0009(8) -0.0026(8)
    C2 0.0571(11) 0.0491(10) 0.0612(12) 0.0059(8) 0.0005(9) -0.0031(9)
    C3 0.0565(11) 0.0624(12) 0.0624(13) 0.0081(9) 0.0050(10) -0.0100(10)
    C4 0.0511(11) 0.0738(14) 0.0569(13) -0.0057(10) 0.0045(9) -0.0047(10)
    C5 0.0847(16) 0.0545(11) 0.0661(13) -0.0024(11) 0.0115(11) 0.0063(10)
    C6 0.0797(15) 0.0484(10) 0.0595(12) 0.0090(10) 0.0086(11) -0.0039(9)
    C7 0.0784(16) 0.104(2) 0.0709(15) -0.0051(15) 0.0234(13) 0.0001(14)
    C8 0.0607(11) 0.0550(11) 0.0516(10) 0.0136(9) 0.0042(9) 0.0013(8)
    C9 0.0496(10) 0.0573(11) 0.0529(11) 0.0052(9) -0.0032(9) -0.0067(9)
    C10 0.0607(13) 0.0826(16) 0.0561(12) 0.0112(11) 0.0105(10) -0.0046(11)
    C11 0.0808(17) 0.0914(18) 0.0589(13) -0.0001(13) 0.0133(12) 0.0119(13)
    C12 0.101(2) 0.0654(14) 0.0632(14) -0.0019(13) -0.0014(12) 0.0081(11)
    C13 0.0905(16) 0.0550(12) 0.0565(12) 0.0086(11) 0.0007(11) -0.0039(10)
    N1 0.0655(10) 0.0568(9) 0.0492(9) 0.0060(8) 0.0060(7) -0.0021(7)
    N2 0.0652(10) 0.0570(10) 0.0627(10) 0.0110(8) 0.0080(8) -0.0044(8)
    O1 0.0988(12) 0.0615(9) 0.0686(10) 0.0280(9) 0.0295(9) 0.0155(8)
    O2 0.1095(13) 0.0620(9) 0.0638(9) 0.0332(9) 0.0228(8) 0.0046(7)
    O1W 0.0750(9) 0.0564(8) 0.0593(8) 0.0100(7) 0.0137(7) -0.0006(7)
    O2W 0.1081(15) 0.0954(13) 0.0626(9) -0.0426(12) 0.0114(10) -0.0026(9)
_geom_special_details
;
All e.s.d.'s (except the e.s.d. in the dihedral angle between two l.s. planes)
are estimated using the full covariance matrix. The cell e.s.d.'s are taken
into account individually in the estimation of e.s.d.'s in distances, angles
and torsion angles; correlations between e.s.d.'s in cell parameters are only
used when they are defined by crystal symmetry. An approximate (isotropic)
treatment of cell e.s.d.'s is used for estimating e.s.d.'s involving l.s.
planes.
;
loop_
    _geom_bond_atom_site_label_1
    _geom_bond_atom_site_label_2
    _geom_bond_site_symmetry_2
    _geom_bond_distance
    _geom_bond_publ_flag
    C1 C6 . 1.386(3) ?
    C1 C2 . 1.394(3) ?
    C1 C8 . 1.499(3) ?
    C2 C3 . 1.375(3) ?
    C2 H2A . 0.9300 ?
    C3 C4 . 1.391(3) ?
    C3 H3A . 0.9300 ?
    C4 C5 . 1.390(4) ?
    C4 C7 . 1.513(4) ?
    C5 C6 . 1.388(4) ?
    C5 H5A . 0.9300 ?
    C6 H6A . 0.9300 ?
    C7 H7A . 0.9600 ?
    C7 H7B . 0.9600 ?
    C7 H7C . 0.9600 ?
    C8 O2 . 1.244(3) ?
    C8 O1 . 1.267(3) ?
    C9 N2 . 1.322(3) ?
    C9 N1 . 1.349(3) ?
    C9 C10 . 1.414(3) ?
    C10 C11 . 1.347(4) ?
    C10 H10A . 0.9300 ?
    C11 C12 . 1.412(4) ?
    C11 H11A . 0.9300 ?
    C12 C13 . 1.341(4) ?
    C12 H12A . 0.9300 ?
    C13 N1 . 1.356(3) ?
    C13 H13A . 0.9300 ?
    N1 H1A . 0.8600 ?
    N2 H2B . 0.8600 ?
    N2 H2C . 0.8600 ?
    O1W H1AW . 0.8386 ?
    O1W H1BW . 0.8339 ?
    O2W H2AW . 0.8328 ?
    O2W H2BW . 0.8345 ?
loop_
    _geom_angle_atom_site_label_1
    _geom_angle_atom_site_label_2
    _geom_angle_atom_site_label_3
    _geom_angle_site_symmetry_1
    _geom_angle_site_symmetry_3
    _geom_angle
    _geom_angle_publ_flag
    C6 C1 C2 . . 118.00(19) ?
    C6 C1 C8 . . 120.78(17) ?
    C2 C1 C8 . . 121.22(17) ?
    C3 C2 C1 . . 120.9(2) ?
    C3 C2 H2A . . 119.5 ?
    C1 C2 H2A . . 119.5 ?
    C2 C3 C4 . . 121.4(2) ?
    C2 C3 H3A . . 119.3 ?
    C4 C3 H3A . . 119.3 ?
    C5 C4 C3 . . 117.7(2) ?
    C5 C4 C7 . . 121.2(2) ?
    C3 C4 C7 . . 121.0(2) ?
    C6 C5 C4 . . 120.9(2) ?
    C6 C5 H5A . . 119.5 ?
    C4 C5 H5A . . 119.5 ?
    C1 C6 C5 . . 121.0(2) ?
    C1 C6 H6A . . 119.5 ?
    C5 C6 H6A . . 119.5 ?
    C4 C7 H7A . . 109.5 ?
    C4 C7 H7B . . 109.5 ?
    H7A C7 H7B . . 109.5 ?
    C4 C7 H7C . . 109.5 ?
    H7A C7 H7C . . 109.5 ?
    H7B C7 H7C . . 109.5 ?
    O2 C8 O1 . . 123.1(2) ?
    O2 C8 C1 . . 118.96(18) ?
    O1 C8 C1 . . 117.98(18) ?
    N2 C9 N1 . . 118.26(19) ?
    N2 C9 C10 . . 124.5(2) ?
    N1 C9 C10 . . 117.3(2) ?
    C11 C10 C9 . . 119.9(2) ?
    C11 C10 H10A . . 120.0 ?
    C9 C10 H10A . . 120.0 ?
    C10 C11 C12 . . 121.0(2) ?
    C10 C11 H11A . . 119.5 ?
    C12 C11 H11A . . 119.5 ?
    C13 C12 C11 . . 117.9(2) ?
    C13 C12 H12A . . 121.0 ?
    C11 C12 H12A . . 121.0 ?
    C12 C13 N1 . . 121.1(2) ?
    C12 C13 H13A . . 119.4 ?
    N1 C13 H13A . . 119.4 ?
    C9 N1 C13 . . 122.8(2) ?
    C9 N1 H1A . . 118.6 ?
    C13 N1 H1A . . 118.6 ?
    C9 N2 H2B . . 120.0 ?
    C9 N2 H2C . . 120.0 ?
    H2B N2 H2C . . 120.0 ?
    H1AW O1W H1BW . . 106.9 ?
    H2AW O2W H2BW . . 104.7 ?
loop_
    _geom_torsion_atom_site_label_1
    _geom_torsion_atom_site_label_2
    _geom_torsion_atom_site_label_3
    _geom_torsion_atom_site_label_4
    _geom_torsion_site_symmetry_1
    _geom_torsion_site_symmetry_2
    _geom_torsion_site_symmetry_3
    _geom_torsion_site_symmetry_4
    _geom_torsion
    _geom_torsion_publ_flag
    C6 C1 C2 C3 . . . . 0.1(3) ?
    C8 C1 C2 C3 . . . . 179.8(2) ?
    C1 C2 C3 C4 . . . . -0.7(3) ?
    C2 C3 C4 C5 . . . . 0.9(3) ?
    C2 C3 C4 C7 . . . . -179.9(2) ?
    C3 C4 C5 C6 . . . . -0.5(3) ?
    C7 C4 C5 C6 . . . . -179.6(2) ?
    C2 C1 C6 C5 . . . . 0.4(3) ?
    C8 C1 C6 C5 . . . . -179.3(2) ?
    C4 C5 C6 C1 . . . . -0.2(4) ?
    C6 C1 C8 O2 . . . . -6.0(3) ?
    C2 C1 C8 O2 . . . . 174.2(2) ?
    C6 C1 C8 O1 . . . . 173.5(2) ?
    C2 C1 C8 O1 . . . . -6.2(3) ?
    N2 C9 C10 C11 . . . . -179.6(2) ?
    N1 C9 C10 C11 . . . . 0.7(3) ?
    C9 C10 C11 C12 . . . . -2.1(4) ?
    C10 C11 C12 C13 . . . . 1.5(4) ?
    C11 C12 C13 N1 . . . . 0.4(4) ?
    N2 C9 N1 C13 . . . . -178.5(2) ?
    C10 C9 N1 C13 . . . . 1.2(3) ?
    C12 C13 N1 C9 . . . . -1.8(4) ?
loop_
    _geom_hbond_atom_site_label_D
    _geom_hbond_atom_site_label_H
    _geom_hbond_atom_site_label_A
    _geom_hbond_site_symmetry_A
    _geom_hbond_distance_DH
    _geom_hbond_distance_HA
    _geom_hbond_distance_DA
    _geom_hbond_angle_DHA
    N2 H2C O1W 2_554 0.86 2.06 2.906(2) 169
    N1 H1A O1 . 0.86 1.82 2.676(2) 173
    N2 H2B O2 . 0.86 1.98 2.826(3) 168
    O1W H1AW O2W . 0.84 1.88 2.705(2) 168
    O1W H1BW O2 . 0.83 1.92 2.739(2) 169
    O2W H2AW O1W 2 0.83 1.93 2.758(2) 172
    O2W H2BW O1 4 0.83 1.93 2.732(2) 160
