# Supplementary material for: 2-Amino­pyridinium 4-methyl­benzoate dihydrate
Source: Acta Crystallogr Sect E Struct Rep Online. 2008 Oct 4;64(Pt 11):o2057. doi: 10.1107/S160053680803153X (PMC2959774; doi:10.1107/S160053680803153X)
Supplement: Supplementary file 2 [file e-64-o2057-Isup2.hkl]

# 
# h,k,l, Fc-squared, Fo-squared, sigma(Fo-squared) and status flag 
# 
data_I
_shelx_title ' NJY1 in Cc' 
_shelx_refln_list_code          4 
_shelx_F_calc_maximum      221.96 
_exptl_crystal_F_000       568.00 
_reflns_d_resolution_high  0.7829 
 
loop_ 
 _symmetry_equiv_pos_as_xyz 
 'x, y, z' 
 'x, -y, z+1/2' 
 'x+1/2, y+1/2, z' 
 'x+1/2, -y+1/2, z+1/2' 
 
_cell_length_a    12.2059 
_cell_length_b    13.1531 
_cell_length_c     8.9937 
_cell_angle_alpha  90.000 
_cell_angle_beta   96.617 
_cell_angle_gamma  90.000 
 
_shelx_F_squared_multiplier     1.000 
 
loop_ 
 _refln_index_h 
 _refln_index_k 
 _refln_index_l 
 _refln_F_squared_calc 
 _refln_F_squared_meas 
 _refln_F_squared_sigma 
 _refln_observed_status 
   2   0   0     5670.83     5810.91     86.63 o 
   4   0   0     3009.06     2999.92     44.86 o 
   6   0   0       98.57       92.60      2.20 o 
   8   0   0      262.85      259.92      5.04 o 
  10   0   0        2.70        2.46      0.76 o 
  12   0   0       13.38       13.40      1.99 o 
  14   0   0        0.29        0.00      1.36 o 
   1   1   0       27.80       28.85      0.70 o 
   3   1   0     5277.89     5121.85     53.81 o 
   5   1   0      125.80      101.18      1.56 o 
   7   1   0      110.33      110.00      1.84 o 
   9   1   0       90.34       86.08      1.75 o 
  11   1   0       84.66       94.44      3.00 o 
  13   1   0        4.86        5.82      1.28 o 
  15   1   0        0.58        0.93      1.10 o 
   0   2   0    10308.05    10472.16    217.23 o 
   2   2   0     5234.17     5299.56     69.70 o 
   4   2   0      797.81      763.06      8.42 o 
   6   2   0      513.98      529.52      6.18 o 
   8   2   0      233.46      228.47      3.23 o 
  10   2   0      103.58       96.16      2.35 o 
  12   2   0        5.41        5.20      1.27 o 
  14   2   0        0.01        0.00      0.96 o 
   1   3   0     3916.74     3794.52     42.75 o 
   3   3   0     1809.95     1755.11     21.51 o 
   5   3   0      305.51      311.81      3.83 o 
   7   3   0      591.88      579.32      6.83 o 
   9   3   0       23.80       22.01      1.10 o 
  11   3   0       83.08       76.40      2.43 o 
  13   3   0       52.46       49.61      1.98 o 
  15   3   0        0.64        0.00      1.63 o 
   0   4   0        0.45        1.16      0.24 o 
   2   4   0      710.13      731.22      7.20 o 
   4   4   0      688.14      686.06      8.85 o 
   6   4   0       57.92       64.23      1.25 o 
   8   4   0      474.94      454.11      6.70 o 
  10   4   0       31.93       36.12      1.49 o 
  12   4   0        5.04        5.93      1.23 o 
  14   4   0        1.88        0.52      1.61 o 
   1   5   0      826.58      833.69      7.51 o 
   3   5   0      847.54      915.50     10.77 o 
   5   5   0      592.49      588.99      7.83 o 
   7   5   0      178.37      194.11      3.42 o 
   9   5   0        7.05        9.38      0.88 o 
  11   5   0       32.41       30.73      1.47 o 
  13   5   0        2.82        2.02      1.76 o 
   0   6   0      167.76      169.17      3.02 o 
   2   6   0      303.13      317.77      3.49 o 
   4   6   0      314.05      309.73      3.87 o 
   6   6   0      189.37      182.04      4.04 o 
   8   6   0       62.28       73.27      2.31 o 
  10   6   0        1.68        1.34      0.63 o 
  12   6   0        4.85        4.75      1.46 o 
  14   6   0        3.08        3.59      1.32 o 
   1   7   0     1244.61     1348.18     12.05 o 
   3   7   0      470.77      492.56      5.24 o 
   5   7   0      264.04      281.18      3.69 o 
   7   7   0       19.84       17.71      1.33 o 
   9   7   0        5.98        4.63      0.77 o 
  11   7   0        0.27        0.85      0.93 o 
  13   7   0       13.09       12.56      2.17 o 
   0   8   0      362.45      375.36      5.38 o 
   2   8   0      323.79      287.54      3.35 o 
   4   8   0      355.42      385.53      5.24 o 
   6   8   0        4.77        6.55      0.75 o 
   8   8   0       53.04       51.88      1.73 o 
  10   8   0       17.13       17.23      1.59 o 
  12   8   0       12.07       13.11      1.66 o 
   1   9   0      101.49       91.39      1.38 o 
   3   9   0      403.12      409.70      4.62 o 
   5   9   0       58.23       64.39      1.80 o 
   7   9   0      138.02      136.94      3.79 o 
   9   9   0        7.46        6.97      1.24 o 
  11   9   0        7.78        5.76      1.89 o 
  13   9   0        3.05        1.72      1.82 o 
   0  10   0       21.14       17.41      1.32 o 
   2  10   0      751.91      710.64      7.51 o 
   4  10   0      755.69      733.47     16.05 o 
   6  10   0        7.26        7.67      1.20 o 
   8  10   0        9.93       10.42      3.80 o 
  10  10   0       20.37       22.30      1.90 o 
  12  10   0        2.82        1.78      1.22 o 
   1  11   0       37.75       38.51      1.01 o 
   3  11   0      619.84      625.06      7.74 o 
   5  11   0      130.09      123.89      3.62 o 
   7  11   0       15.94       15.24      1.61 o 
   9  11   0        0.61        0.44      1.04 o 
  11  11   0        2.69        2.69      1.29 o 
   0  12   0       39.96       49.67      1.65 o 
   2  12   0      168.56      169.17      2.87 o 
   4  12   0      271.34      274.43      6.07 o 
   6  12   0       30.73       35.86      5.49 o 
   8  12   0        2.85        3.07      1.23 o 
  10  12   0        5.98        4.19      1.35 o 
   1  13   0       29.10       23.35      1.09 o 
   3  13   0       57.76       65.70      2.64 o 
   5  13   0        2.63        3.38      1.10 o 
   7  13   0        6.62        8.87      1.82 o 
   9  13   0       11.89       16.03      1.89 o 
   0  14   0        5.26        1.36      1.26 o 
   2  14   0       16.67       20.54      1.36 o 
   4  14   0       10.12       11.03      1.68 o 
   6  14   0        9.07       12.35      1.61 o 
   8  14   0        6.01        6.95      1.48 o 
   1  15   0        6.14        5.37      1.59 o 
   3  15   0        7.14        5.55      1.25 o 
   5  15   0        1.24        0.00      1.06 o 
   4  16   0        4.61        8.82      1.56 o 
 -15   1   1        6.31        8.69      2.84 o 
 -13   1   1       56.95       58.02      6.52 o 
 -11   1   1       10.70       10.33      0.96 o 
  -9   1   1       15.03       15.43      1.17 o 
  -7   1   1      134.67      133.22      2.08 o 
  -5   1   1      363.15      347.11      4.15 o 
  -3   1   1      844.52      891.37      9.65 o 
  -1   1   1     3243.47     2935.47     66.87 o 
   1   1   1     2043.56     2180.70     22.97 o 
   3   1   1    49264.58    52650.02    551.69 o 
   5   1   1     3639.36     3513.58     37.21 o 
   7   1   1      574.40      580.43      6.87 o 
   9   1   1       52.25       58.42      1.44 o 
  11   1   1       30.51       31.92      1.25 o 
  13   1   1       10.43        7.33      1.27 o 
  15   1   1        3.55        2.55      1.82 o 
 -14   2   1        3.42        2.77      1.20 o 
 -12   2   1        3.74        3.95      0.85 o 
 -10   2   1      207.55      206.34      3.80 o 
  -8   2   1      786.87      815.58      9.39 o 
  -6   2   1      663.95      627.28      7.19 o 
  -4   2   1     1080.63      956.56     14.50 o 
  -2   2   1     2213.70     2266.70     33.95 o 
   0   2   1     2514.08     2503.86     82.89 o 
   2   2   1    18003.75    16727.93    562.88 o 
   4   2   1      635.79      605.49      6.82 o 
   8   2   1       74.58       75.70      1.58 o 
  10   2   1      119.90      118.14      2.37 o 
  12   2   1        6.07        5.97      0.90 o 
  14   2   1        7.81        5.11      1.86 o 
 -15   3   1        0.69        0.34      1.09 o 
 -13   3   1       15.15       12.33      1.51 o 
 -11   3   1       28.40       25.99      1.40 o 
  -9   3   1       17.61       13.24      1.09 o 
  -7   3   1        8.86        8.75      0.55 o 
  -5   3   1      863.27      898.74     11.37 o 
  -3   3   1     4239.27     4014.51     59.86 o 
  -1   3   1      194.48      208.04      2.23 o 
   1   3   1     3260.34     3303.58     34.77 o 
   3   3   1     1670.51     1746.58     16.74 o 
   5   3   1     1224.91     1302.39     14.21 o 
   7   3   1       40.80       42.69      1.11 o 
   9   3   1       52.77       59.51      1.47 o 
  11   3   1       60.53       61.61      1.98 o 
  13   3   1        3.12        2.47      1.91 o 
  15   3   1        0.88        0.00      1.63 o 
 -14   4   1        4.91        4.93      1.30 o 
 -12   4   1       23.79       19.69      1.34 o 
 -10   4   1      201.72      197.13      3.80 o 
  -8   4   1      387.46      367.68      5.68 o 
  -6   4   1        6.41        4.83      0.78 o 
  -4   4   1      683.36      746.08     11.98 o 
  -2   4   1     2128.95     2041.72     21.67 o 
   0   4   1     3345.90     3291.64     35.40 o 
   2   4   1      275.19      308.12      3.28 o 
   4   4   1      597.12      606.77      7.89 o 
   6   4   1       18.80       17.38      0.69 o 
   8   4   1      121.19      117.42      2.06 o 
  10   4   1       85.62       92.56      2.34 o 
  12   4   1        5.70        4.53      1.24 o 
  14   4   1        8.54        7.29      2.12 o 
 -13   5   1        5.92        5.33      0.99 o 
 -11   5   1        2.11        0.10      0.60 o 
  -9   5   1       24.21       22.01      1.17 o 
  -7   5   1       30.76       33.63      1.24 o 
  -5   5   1      822.89      854.26     13.85 o 
  -3   5   1     1274.39     1313.76     14.21 o 
  -1   5   1      877.71      950.86      8.54 o 
   1   5   1      920.48      892.74      8.02 o 
   3   5   1      876.06      881.93      8.75 o 
   5   5   1      251.28      231.43      3.09 o 
   7   5   1      173.01      157.41      2.45 o 
   9   5   1       13.66       11.92      0.93 o 
  11   5   1       11.76       11.25      1.39 o 
  13   5   1        4.48        5.07      1.27 o 
 -14   6   1        4.96        4.72      1.34 o 
 -12   6   1        3.75        1.81      0.90 o 
 -10   6   1       37.70       37.49      1.60 o 
  -8   6   1       31.30       30.32      1.38 o 
  -6   6   1      306.81      335.16      6.39 o 
  -4   6   1      648.96      713.18      8.07 o 
  -2   6   1      401.19      379.57      6.08 o 
   0   6   1      481.27      558.91      5.23 o 
   2   6   1     1116.16     1131.59     12.30 o 
   4   6   1      259.93      268.12      3.45 o 
   6   6   1       94.32       96.27      1.73 o 
   8   6   1      177.47      178.99      4.31 o 
  10   6   1       14.29       16.41      2.19 o 
  12   6   1        0.35        0.00      1.18 o 
  14   6   1        1.34        0.91      1.66 o 
 -13   7   1       11.36       15.51      1.74 o 
 -11   7   1        4.34        4.91      0.90 o 
  -9   7   1       27.87       25.40      1.56 o 
  -7   7   1        0.11        0.00      0.56 o 
  -5   7   1      201.91      220.83      3.74 o 
  -3   7   1      222.89      192.13      2.65 o 
  -1   7   1     1823.80     1893.86     18.05 o 
   1   7   1       27.42       38.46      0.75 o 
   3   7   1      333.88      308.60      3.53 o 
   5   7   1       77.72       85.05      1.58 o 
   7   7   1       18.20       18.79      1.41 o 
   9   7   1       41.47       43.55      2.13 o 
  11   7   1        7.78        6.24      1.21 o 
  13   7   1        8.82        7.74      1.76 o 
 -12   8   1       38.12       40.15      4.56 o 
 -10   8   1        4.34        2.66      0.81 o 
  -8   8   1       38.76       30.97      3.91 o 
  -6   8   1       63.99       64.28      1.82 o 
  -4   8   1      140.59      145.06      2.77 o 
  -2   8   1      329.98      317.83      4.06 o 
   0   8   1       61.24       59.33      1.01 o 
   2   8   1       39.95       40.82      0.92 o 
   4   8   1       30.87       32.63      0.98 o 
   6   8   1      931.29      905.87     19.88 o 
   8   8   1       42.38       40.88      2.07 o 
  10   8   1       29.48       37.09      2.11 o 
  12   8   1        0.11        0.35      1.03 o 
 -13   9   1        2.96        2.13      1.74 o 
 -11   9   1       53.49       54.00      2.65 o 
  -9   9   1       20.82       24.05      1.39 o 
  -7   9   1      205.25      200.26      3.82 o 
  -5   9   1       90.54       99.94      4.11 o 
  -3   9   1       10.47       10.86      0.80 o 
  -1   9   1       64.08       65.17      1.12 o 
   1   9   1       43.75       41.53      1.04 o 
   3   9   1       62.13       62.36      1.24 o 
   5   9   1      957.19      925.01     15.53 o 
   7   9   1      143.49      143.04      3.94 o 
   9   9   1        4.84        2.67      1.02 o 
  11   9   1        0.25        0.00      0.96 o 
 -12  10   1       11.05        9.48      1.96 o 
 -10  10   1       24.43       24.13      3.90 o 
  -8  10   1        9.32       10.63      1.74 o 
  -6  10   1        8.65        7.27      0.88 o 
  -4  10   1      198.66      213.92      3.88 o 
  -2  10   1       18.28       20.42      1.70 o 
   0  10   1      647.52      625.66      7.55 o 
   2  10   1       63.27       54.50      1.21 o 
   4  10   1      169.80      158.93      3.28 o 
   6  10   1      462.63      469.09      9.04 o 
   8  10   1      101.84      110.68      3.65 o 
  10  10   1       10.92       11.08      1.52 o 
  12  10   1        4.44        3.15      1.76 o 
 -11  11   1        5.31        7.19      1.46 o 
  -9  11   1       36.69       32.03      2.15 o 
  -7  11   1       29.51       30.73      1.95 o 
  -5  11   1       21.09       26.36      1.34 o 
  -3  11   1       25.89       26.82      1.30 o 
  -1  11   1      344.41      338.09      3.88 o 
   1  11   1      795.58      796.75      8.44 o 
   3  11   1       72.47       72.44      2.11 o 
   5  11   1      119.77      115.25      3.51 o 
   7  11   1      225.26      220.89      5.50 o 
   9  11   1       27.67       26.79      2.08 o 
  11  11   1        4.17        4.61      1.99 o 
 -10  12   1        8.14        6.93      1.46 o 
  -8  12   1       35.07       37.04      2.23 o 
  -6  12   1        4.05        6.91      1.64 o 
  -4  12   1       12.09       14.90      1.11 o 
  -2  12   1      203.71      203.31      3.84 o 
   0  12   1      248.45      260.08      3.45 o 
   2  12   1       65.49       67.30      2.05 o 
   4  12   1       84.04       79.27      2.32 o 
   6  12   1       60.36       65.57      2.76 o 
   8  12   1       12.53       14.53      1.68 o 
  10  12   1        3.93        4.07      1.43 o 
  -9  13   1        0.37        1.20      1.74 o 
  -7  13   1        7.89        6.34      2.27 o 
  -5  13   1       20.94       23.67      1.77 o 
  -3  13   1       68.73       77.66      3.19 o 
  -1  13   1      213.42      209.37      3.45 o 
   1  13   1       53.79       55.44      4.65 o 
   3  13   1        8.81       10.22      1.04 o 
   5  13   1       26.13       26.87      1.91 o 
   7  13   1       10.40       11.31      1.57 o 
   9  13   1        1.91        3.52      1.32 o 
  -8  14   1       11.65       11.28      1.71 o 
  -6  14   1       64.21       77.19      3.22 o 
  -4  14   1        8.79       11.13      3.55 o 
  -2  14   1        3.96        3.73      1.05 o 
   0  14   1       16.97       19.38      1.56 o 
   2  14   1        9.31        7.75      0.99 o 
   4  14   1        9.85       11.02      2.17 o 
   6  14   1        4.21        3.62      1.72 o 
   8  14   1       11.95       12.01      2.49 o 
  -7  15   1        3.04        5.57      2.06 o 
  -5  15   1        2.06        4.06      1.25 o 
  -3  15   1        9.47        8.03      1.99 o 
   1  15   1       29.34       32.14      2.17 o 
   3  15   1        5.11        7.25      1.06 o 
   5  15   1        1.14        1.75      1.44 o 
  -4  16   1        5.06        6.97      2.02 o 
   0  16   1        4.10        5.04      1.79 o 
   2  16   1        6.06        8.68      1.44 o 
   4  16   1        1.38        1.26      1.15 o 
 -14   0   2       23.53       27.13      2.99 o 
 -12   0   2       20.11       24.05      2.62 o 
 -10   0   2      222.54      222.72      7.27 o 
  -8   0   2       63.18       60.61      2.34 o 
  -6   0   2     3249.28     3184.69     56.62 o 
  -4   0   2     1084.25     1021.96     15.74 o 
  -2   0   2     6118.40     5763.19    119.34 o 
   0   0   2     4367.84     4177.42    185.45 o 
   2   0   2    14857.55    13706.77    166.81 o 
   4   0   2      369.58      401.51      9.39 o 
   6   0   2     3818.84     3905.63     58.61 o 
   8   0   2      672.77      664.29     11.19 o 
  10   0   2       46.95       46.38      2.52 o 
  12   0   2       35.43       37.47      2.05 o 
 -15   1   2       10.10       12.51      2.55 o 
 -13   1   2        6.60        6.92      1.35 o 
 -11   1   2        7.88        8.71      1.21 o 
  -9   1   2        0.27        0.00      1.08 o 
  -7   1   2     1339.03     1313.06     14.47 o 
  -5   1   2       85.58       82.69      1.67 o 
  -3   1   2     2469.52     2411.92     29.31 o 
  -1   1   2      223.17      225.56      3.06 o 
   1   1   2      232.56      223.47      2.70 o 
   3   1   2     3071.25     2862.39     27.14 o 
   5   1   2     5700.85     5904.68     62.15 o 
   7   1   2      487.08      445.18      5.52 o 
   9   1   2       11.74       11.62      0.80 o 
  11   1   2       16.15       15.17      0.95 o 
  13   1   2       15.77       16.33      1.63 o 
 -14   2   2       38.25       41.76      3.81 o 
 -12   2   2       21.69       22.08      1.75 o 
 -10   2   2      167.26      171.85      3.39 o 
  -8   2   2      211.12      196.30      3.47 o 
  -6   2   2       15.46       16.05      0.91 o 
  -4   2   2     2275.80     2229.64     27.24 o 
  -2   2   2      618.36      579.88      7.34 o 
   0   2   2      102.27      102.91      1.46 o 
   2   2   2      269.68      283.42      3.43 o 
   4   2   2      365.61      315.40      3.85 o 
   6   2   2     4588.60     4704.31     53.95 o 
   8   2   2        9.75       10.73      0.69 o 
  10   2   2      130.43      125.69      2.38 o 
  12   2   2        9.38       12.11      1.39 o 
  14   2   2       17.52       16.19      2.45 o 
 -15   3   2        6.11        5.22      1.52 o 
 -13   3   2       14.58       14.52      1.66 o 
 -11   3   2       25.79       22.96      2.15 o 
  -9   3   2        9.96        7.08      0.77 o 
  -7   3   2      496.75      493.05      7.09 o 
  -5   3   2     4099.78     4102.42     61.46 o 
  -3   3   2     1236.63     1222.41     18.80 o 
  -1   3   2     1890.60     1820.46     19.33 o 
   1   3   2      979.33      947.72     17.13 o 
   3   3   2      679.18      776.50      8.70 o 
   5   3   2     1304.30     1350.10     14.77 o 
   7   3   2      664.77      625.29      7.42 o 
   9   3   2        4.30        4.48      0.58 o 
  11   3   2        4.11        3.91      1.02 o 
  13   3   2       18.37       16.53      1.66 o 
 -14   4   2        4.62        3.59      1.29 o 
 -12   4   2        3.41        3.73      0.85 o 
 -10   4   2      127.44      135.00      3.13 o 
  -8   4   2      250.65      257.62      4.35 o 
  -6   4   2       72.33       83.53      2.31 o 
  -4   4   2      846.04      890.44     14.13 o 
  -2   4   2      687.39      704.53      7.81 o 
   0   4   2     1425.02     1448.16     13.95 o 
   2   4   2      301.62      313.02      3.86 o 
   4   4   2      622.95      609.97      6.29 o 
   6   4   2      299.29      297.67      3.90 o 
   8   4   2      111.88      107.77      2.38 o 
  10   4   2       22.42       22.18      1.59 o 
  12   4   2        0.91        1.67      1.01 o 
  14   4   2        2.97        3.92      1.34 o 
 -13   5   2        1.73        1.99      0.88 o 
 -11   5   2        7.26        5.81      0.92 o 
  -9   5   2       25.60       25.00      1.24 o 
  -7   5   2      212.79      217.35      4.63 o 
  -5   5   2      128.78      144.74      3.26 o 
  -3   5   2     1607.55     1806.74     19.40 o 
  -1   5   2     1523.26     1603.66     15.49 o 
   1   5   2      698.63      712.64      7.17 o 
   3   5   2      169.57      166.68      2.43 o 
   5   5   2      192.94      206.56      2.86 o 
   7   5   2        9.22        7.77      0.75 o 
   9   5   2       22.92       21.61      1.66 o 
  11   5   2        5.26        6.53      1.67 o 
  13   5   2       12.13       12.15      1.64 o 
 -14   6   2        0.34        0.98      0.96 o 
 -12   6   2       25.99       26.85      2.79 o 
 -10   6   2       19.77       18.92      1.22 o 
  -8   6   2       48.99       53.92      2.14 o 
  -6   6   2       94.09      110.46      2.92 o 
  -4   6   2      105.66      104.76      2.13 o 
  -2   6   2      304.61      360.64      4.36 o 
   0   6   2      507.38      491.51      5.16 o 
   2   6   2     1854.17     1953.85     19.11 o 
   4   6   2      153.90      163.24      2.19 o 
   6   6   2       54.11       50.28      1.68 o 
   8   6   2       74.98       77.89      2.69 o 
  10   6   2       22.94       20.18      1.64 o 
  12   6   2        0.80        0.00      0.89 o 
 -13   7   2       11.25       12.90      1.34 o 
 -11   7   2       12.94       12.94      1.21 o 
  -9   7   2       60.35       57.11      1.90 o 
  -7   7   2       46.34       47.90      2.01 o 
  -5   7   2      164.32      169.82      4.45 o 
  -3   7   2      393.02      465.22      5.55 o 
  -1   7   2     1360.42     1395.25     13.69 o 
   1   7   2      321.89      330.02      3.35 o 
   3   7   2        8.31        9.60      0.46 o 
   5   7   2       91.72       93.87      1.84 o 
   7   7   2       96.15       96.69      5.43 o 
   9   7   2       77.78       82.34      3.12 o 
  11   7   2       32.16       31.07      2.06 o 
  13   7   2        4.40        3.52      1.37 o 
 -12   8   2        5.14        6.74      1.13 o 
 -10   8   2        0.94        0.58      1.22 o 
  -8   8   2      162.99      160.51      4.17 o 
  -6   8   2       40.06       37.06      1.43 o 
  -4   8   2       22.92       22.22      1.04 o 
  -2   8   2      495.75      549.21     10.76 o 
   0   8   2        8.15        7.49      0.67 o 
   2   8   2        6.28        5.98      0.53 o 
   4   8   2        5.75        6.00      0.64 o 
   6   8   2      175.79      176.87      4.35 o 
   8   8   2      191.93      196.79      6.49 o 
  10   8   2       59.75       67.43      2.89 o 
  12   8   2        8.36        7.52      1.49 o 
 -13   9   2       12.35       10.35      1.68 o 
 -11   9   2       96.82      101.11      2.92 o 
  -9   9   2       65.62       63.80      2.70 o 
  -7   9   2       78.52       71.85      2.10 o 
  -5   9   2        1.33        1.29      0.56 o 
  -3   9   2       45.04       45.33      1.45 o 
  -1   9   2       33.04       35.04      0.92 o 
   1   9   2      186.57      186.49      2.50 o 
   3   9   2       56.84       59.64      1.44 o 
   5   9   2       25.25       21.67      0.98 o 
   7   9   2        1.56        0.65      1.00 o 
   9   9   2      417.49      435.51      8.94 o 
  11   9   2       52.63       55.92      2.87 o 
 -12  10   2        1.57        0.83      1.18 o 
 -10  10   2       13.02       15.50      1.15 o 
  -8  10   2       39.46       34.75      1.61 o 
  -6  10   2      163.28      155.59      3.29 o 
  -4  10   2       69.98       67.82      1.93 o 
  -2  10   2       95.08       91.24      2.72 o 
   0  10   2       67.88       69.38      1.51 o 
   2  10   2        2.86        2.12      0.52 o 
   4  10   2       79.11       87.53      2.00 o 
   6  10   2       34.23       35.99      2.02 o 
   8  10   2      132.71      142.46      4.31 o 
  10  10   2       49.51       44.85      2.74 o 
 -11  11   2       10.13       11.68      2.54 o 
  -9  11   2       29.92       32.92      1.70 o 
  -7  11   2       13.08       15.08      1.19 o 
  -5  11   2      122.21      122.66      3.40 o 
  -3  11   2       33.14       33.13      1.44 o 
  -1  11   2       96.39       91.11      2.20 o 
   1  11   2       32.26       33.81      1.85 o 
   3  11   2      248.57      263.71      3.96 o 
   5  11   2        4.51        5.92      1.08 o 
   7  11   2       14.01       13.81      1.62 o 
   9  11   2       36.91       32.02      3.80 o 
  11  11   2        6.48        3.58      1.92 o 
 -10  12   2        1.23        1.32      2.27 o 
  -8  12   2       13.55       13.75      2.67 o 
  -6  12   2        5.92        5.45      0.92 o 
  -4  12   2       22.21       25.50      1.36 o 
  -2  12   2      183.63      169.58      4.30 o 
   0  12   2       90.84       93.36      2.43 o 
   2  12   2      191.61      193.05      3.24 o 
   4  12   2      137.46      147.30      3.35 o 
   6  12   2       20.78       22.33      4.16 o 
   8  12   2       10.06        8.87      1.51 o 
  10  12   2        2.84        3.91      1.89 o 
  -9  13   2       10.05       11.72      1.77 o 
  -7  13   2       12.92       14.16      1.82 o 
  -5  13   2        9.59        9.61      1.06 o 
  -3  13   2       56.03       56.13      1.95 o 
  -1  13   2       12.13       12.48      1.08 o 
   1  13   2      117.57      104.73      2.63 o 
   3  13   2       70.17       71.18      3.94 o 
   5  13   2        8.27       12.38      1.54 o 
   7  13   2        3.40        1.65      1.11 o 
   9  13   2        2.11        1.66      1.76 o 
  -8  14   2        1.29        3.48      1.72 o 
  -6  14   2       11.80       12.04      1.59 o 
  -4  14   2        1.75        3.94      1.11 o 
  -2  14   2        1.18        1.78      0.95 o 
   0  14   2        4.38        4.58      0.94 o 
   2  14   2       89.28       88.10      3.16 o 
   4  14   2       44.62       52.67      2.06 o 
   6  14   2        3.89        4.10      1.26 o 
  -5  15   2       21.53       22.39      2.82 o 
  -3  15   2       13.31       14.79      2.26 o 
  -1  15   2        8.64        7.17      1.26 o 
   1  15   2        4.85        6.35      1.87 o 
   3  15   2        2.67        1.70      1.09 o 
   5  15   2        2.26        1.20      1.28 o 
  -4  16   2        8.84        8.72      2.19 o 
  -2  16   2        3.15        2.89      1.66 o 
   0  16   2        0.41        0.47      1.07 o 
   2  16   2        0.35        0.00      2.39 o 
 -15   1   3       51.48       61.07      3.15 o 
 -13   1   3      105.19      111.61      5.36 o 
 -11   1   3       53.19       50.25      2.49 o 
  -9   1   3       31.36       31.58      1.27 o 
  -7   1   3      511.57      526.95      6.30 o 
  -5   1   3     1284.50     1323.68     14.45 o 
  -3   1   3     4830.30     4963.22     66.94 o 
  -1   1   3     5718.77     5499.52    132.79 o 
   1   1   3      796.48      798.56      7.86 o 
   3   1   3      973.75     1051.19     11.54 o 
   5   1   3      831.95      862.87      9.72 o 
   7   1   3       81.23       83.33      1.66 o 
   9   1   3      430.35      437.69      5.72 o 
  11   1   3       17.21       15.75      1.17 o 
  13   1   3       13.74       10.55      2.22 o 
 -14   2   3       40.39       40.08      2.47 o 
 -12   2   3        7.47        8.84      2.62 o 
 -10   2   3       60.35       59.60      1.88 o 
  -8   2   3        9.03        7.98      0.75 o 
  -6   2   3      210.81      221.33      2.98 o 
  -4   2   3     1185.36     1257.03     15.61 o 
  -2   2   3     1362.52     1386.17     17.12 o 
   0   2   3     1033.83     1041.33     11.37 o 
   6   2   3      252.11      222.43      3.10 o 
   8   2   3      405.67      416.02      6.32 o 
  10   2   3      241.93      239.83      5.08 o 
  12   2   3        3.25        1.63      1.03 o 
  14   2   3        0.46        2.82      1.96 o 
 -15   3   3       21.27       17.70      2.02 o 
 -13   3   3       10.71       10.10      1.55 o 
 -11   3   3       66.54       70.94      2.19 o 
  -9   3   3       49.22       43.00      1.54 o 
  -7   3   3      764.43      825.58     13.86 o 
  -5   3   3      659.69      692.03      8.95 o 
  -3   3   3        3.57        4.82      0.36 o 
  -1   3   3      597.30      618.47      8.85 o 
   1   3   3      689.18      697.53      7.88 o 
   3   3   3      728.64      815.87      9.23 o 
   5   3   3      201.45      180.58      3.57 o 
   7   3   3      404.03      408.40      6.12 o 
   9   3   3      336.49      322.69      9.11 o 
  11   3   3        7.77       11.27      1.82 o 
  13   3   3       13.09       12.17      2.21 o 
 -14   4   3        9.91       11.02      1.68 o 
 -12   4   3       25.88       22.75      1.54 o 
 -10   4   3        3.53        5.41      0.82 o 
  -8   4   3       29.60       27.23      1.56 o 
  -6   4   3      122.43      105.47      2.72 o 
  -4   4   3      369.49      394.10      5.32 o 
  -2   4   3      210.56      234.47      2.98 o 
   0   4   3      719.17      718.09      7.24 o 
   2   4   3     2962.81     3001.99     34.41 o 
   4   4   3      670.78      706.80      8.22 o 
   6   4   3       99.64       99.38      2.63 o 
   8   4   3      420.67      411.49      6.31 o 
  10   4   3       33.67       27.90      3.77 o 
  12   4   3        2.15        3.47      1.36 o 
  14   4   3        2.65        1.93      1.74 o 
 -13   5   3        1.16        0.00      1.34 o 
 -11   5   3        4.38        4.72      0.91 o 
  -9   5   3       46.13       39.49      1.58 o 
  -7   5   3      166.76      157.88      3.73 o 
  -5   5   3      756.46      794.15     13.02 o 
  -3   5   3     1145.09     1143.03     16.47 o 
  -1   5   3      620.34      651.05      7.39 o 
   1   5   3      554.62      590.87      6.91 o 
   3   5   3      601.45      563.49      6.73 o 
   5   5   3      231.06      251.22      3.94 o 
   7   5   3        8.92        9.10      1.03 o 
   9   5   3       23.66       23.91      1.51 o 
  11   5   3        3.33        3.16      1.33 o 
  13   5   3        4.60        7.41      1.49 o 
 -14   6   3        1.35        1.71      1.20 o 
 -12   6   3       11.74       13.79      1.29 o 
 -10   6   3       52.19       57.17      2.95 o 
  -8   6   3        8.72        6.42      1.56 o 
  -6   6   3      108.88      106.59      2.89 o 
  -4   6   3      429.90      435.87      7.69 o 
  -2   6   3      270.96      289.59      4.19 o 
   0   6   3     2163.01     2312.35     22.48 o 
   2   6   3      532.80      590.34      7.03 o 
   4   6   3      151.97      160.99      2.58 o 
   6   6   3       40.40       42.58      1.47 o 
   8   6   3       17.31       17.18      1.10 o 
  10   6   3       26.47       25.44      1.83 o 
  12   6   3       39.04       46.44      5.74 o 
 -13   7   3        6.16        6.48      1.15 o 
 -11   7   3       12.19       13.58      1.43 o 
  -9   7   3       58.21       59.36      2.01 o 
  -7   7   3       74.47       76.59      3.27 o 
  -5   7   3      105.18       93.24      3.55 o 
  -3   7   3      147.44      164.62      2.96 o 
  -1   7   3      196.48      185.19      2.90 o 
   1   7   3      392.75      423.12      5.38 o 
   3   7   3      163.16      163.36      2.63 o 
   5   7   3       29.45       35.71      1.18 o 
   7   7   3        5.99        5.51      0.79 o 
   9   7   3        2.28        2.23      1.02 o 
  11   7   3      101.96      122.48      5.71 o 
  13   7   3        9.29       11.61      2.52 o 
 -12   8   3       48.77       50.77      2.19 o 
 -10   8   3       39.42       39.40      2.28 o 
  -8   8   3      213.58      215.99      5.14 o 
  -6   8   3       18.10       15.46      1.66 o 
  -4   8   3      170.22      167.93      3.34 o 
  -2   8   3      476.80      484.35      5.88 o 
   0   8   3       92.99       95.14      1.80 o 
   2   8   3      110.60      128.51      2.23 o 
   4   8   3       15.56       14.80      0.82 o 
   6   8   3       31.16       27.67      1.33 o 
   8   8   3       72.46       74.39      2.85 o 
  10   8   3       23.13       23.49      1.98 o 
  12   8   3       68.23       73.65      6.92 o 
 -11   9   3       18.12       17.59      1.44 o 
  -9   9   3        0.69        0.82      0.74 o 
  -7   9   3       19.78       15.32      1.17 o 
  -5   9   3       83.63       75.96      2.07 o 
  -3   9   3      166.88      181.79      3.37 o 
  -1   9   3       38.73       40.36      1.15 o 
   1   9   3        9.76        8.91      0.66 o 
   3   9   3       12.31       11.48      0.76 o 
   5   9   3       45.66       42.49      1.36 o 
   7   9   3       47.64       47.34      2.39 o 
   9   9   3        7.62        6.71      1.39 o 
  11   9   3       25.59       24.95      3.47 o 
 -12  10   3        6.24        6.68      1.23 o 
 -10  10   3       64.74       66.19      2.60 o 
  -8  10   3       47.71       53.94      2.00 o 
  -6  10   3      208.08      195.03      3.87 o 
  -4  10   3       12.62       15.71      1.05 o 
  -2  10   3      291.98      277.62      4.63 o 
   0  10   3       65.74       65.47      2.06 o 
   2  10   3       59.52       54.36      1.50 o 
   4  10   3       72.13       71.42      1.76 o 
   6  10   3        4.18        2.87      1.00 o 
   8  10   3        5.22        3.72      1.18 o 
  10  10   3        8.26       12.13      1.72 o 
 -11  11   3       13.57       14.35      1.24 o 
  -9  11   3       22.49       19.42      1.44 o 
  -7  11   3       46.29       42.49      1.81 o 
  -5  11   3      222.17      216.43      7.66 o 
  -3  11   3       11.58       10.90      0.94 o 
  -1  11   3       41.79       42.78      1.65 o 
   1  11   3      282.61      258.52      4.97 o 
   3  11   3      226.38      212.39      3.48 o 
   5  11   3       22.57       26.69      1.48 o 
   7  11   3       16.82       15.97      1.71 o 
   9  11   3       10.17        6.09      1.42 o 
 -10  12   3        0.79        3.52      1.89 o 
  -8  12   3        6.77        6.40      1.04 o 
  -6  12   3        9.98        8.10      1.05 o 
  -4  12   3       33.08       37.19      2.02 o 
  -2  12   3       35.60       33.17      1.88 o 
   0  12   3       81.47       80.14      2.28 o 
   2  12   3       47.11       45.36      2.35 o 
   4  12   3        5.53        4.51      0.98 o 
   6  12   3       86.53      104.83      3.65 o 
   8  12   3        5.30        6.69      1.53 o 
  -9  13   3        2.36        4.31      1.86 o 
  -7  13   3        1.29        0.54      0.83 o 
  -5  13   3        9.44        8.94      1.36 o 
  -3  13   3       78.37       72.30      2.92 o 
  -1  13   3       29.35       31.20      2.36 o 
   1  13   3       69.93       61.36      2.06 o 
   3  13   3        3.24        2.27      0.84 o 
   5  13   3       65.31       69.97      2.81 o 
   7  13   3       59.40       70.41      3.18 o 
  -8  14   3        1.16        2.35      1.82 o 
  -6  14   3        3.71        3.77      1.19 o 
  -4  14   3       25.39       28.61      2.00 o 
  -2  14   3       26.60       29.01      2.36 o 
   0  14   3        6.15        6.69      1.00 o 
   2  14   3        6.03        8.87      1.38 o 
   4  14   3       22.60       21.45      1.52 o 
   6  14   3        8.77       10.50      2.19 o 
  -5  15   3        5.17        6.93      1.43 o 
  -3  15   3        2.53        3.24      2.29 o 
  -1  15   3       24.45       23.97      1.86 o 
   1  15   3        0.97        0.12      0.97 o 
   3  15   3        1.47        0.47      0.94 o 
   5  15   3       23.83       29.83      2.26 o 
  -2  16   3        4.73        2.21      1.76 o 
   0  16   3       13.84       15.76      2.45 o 
 -14   0   4        0.85        1.92      1.63 o 
 -12   0   4       24.25       27.07      2.89 o 
 -10   0   4      503.73      552.58     14.97 o 
  -8   0   4      184.11      170.72      5.51 o 
  -6   0   4      114.70      121.71      2.80 o 
  -4   0   4     1912.56     2122.02     32.25 o 
  -2   0   4     9098.07     9361.89    192.74 o 
   0   0   4     3735.48     3930.40     58.45 o 
   2   0   4     3353.82     3313.35     40.66 o 
   4   0   4      287.54      280.81      6.98 o 
   6   0   4       14.66       17.08      1.12 o 
   8   0   4      108.84      111.96      3.01 o 
  10   0   4       52.47       50.89      3.38 o 
  12   0   4       42.41       48.07      3.62 o 
 -15   1   4        5.58        3.88      1.37 o 
 -13   1   4       23.76       32.87      4.03 o 
 -11   1   4       62.49       71.81      2.91 o 
  -9   1   4      143.11      142.00      2.96 o 
  -7   1   4      114.22      108.49      1.87 o 
  -5   1   4      170.35      172.75      2.48 o 
  -3   1   4      275.97      272.01      3.43 o 
  -1   1   4      963.59      938.20     11.93 o 
   1   1   4      507.96      540.24      6.21 o 
   3   1   4      274.99      265.41      2.74 o 
   5   1   4      525.45      542.67      7.43 o 
   7   1   4       89.25       93.13      3.80 o 
   9   1   4       45.36       42.32      1.64 o 
  11   1   4        0.53        1.55      0.97 o 
  13   1   4       11.29       13.20      2.55 o 
 -14   2   4        2.39        3.88      2.02 o 
 -12   2   4      181.31      187.97      5.16 o 
 -10   2   4       28.56       27.44      1.73 o 
  -8   2   4      110.43      107.01      2.43 o 
  -6   2   4      126.71      118.39      2.10 o 
  -4   2   4     1121.56     1166.33     14.69 o 
  -2   2   4        8.71        8.06      0.50 o 
   0   2   4     3117.73     3205.31     42.61 o 
   2   2   4       98.43       88.61      1.31 o 
   4   2   4       61.92       56.57      1.40 o 
   6   2   4      306.44      319.67      5.02 o 
   8   2   4      347.70      337.80      5.47 o 
  10   2   4        4.45        7.19      1.19 o 
  12   2   4       57.91       53.05      3.91 o 
 -13   3   4       19.53       15.48      1.78 o 
 -11   3   4      307.57      298.72      6.84 o 
  -9   3   4       42.35       41.89      1.66 o 
  -7   3   4       14.91       15.46      0.93 o 
  -5   3   4       45.78       46.34      1.14 o 
  -3   3   4      462.07      517.79      6.91 o 
  -1   3   4      326.69      307.30      5.52 o 
   1   3   4      415.61      401.86      4.94 o 
   3   3   4      164.05      182.76      2.68 o 
   5   3   4      153.95      160.63      2.83 o 
   7   3   4        0.17        1.19      0.59 o 
   9   3   4       73.12       75.65      2.20 o 
  11   3   4       91.54       87.77      2.58 o 
  13   3   4       21.07       19.57      2.92 o 
 -14   4   4        4.02        3.00      1.34 o 
 -12   4   4       70.96       68.59      3.09 o 
 -10   4   4       81.15       81.90      2.36 o 
  -8   4   4       97.44       93.90      2.33 o 
  -6   4   4      187.91      183.24      4.04 o 
  -4   4   4        5.77        4.09      0.40 o 
  -2   4   4      507.19      529.66      6.19 o 
   0   4   4      989.94      937.36      9.38 o 
   2   4   4      767.79      768.06      8.86 o 
   6   4   4       29.47       34.35      1.37 o 
   8   4   4      129.00      127.26      2.88 o 
  10   4   4       15.71       16.37      1.23 o 
  12   4   4       49.91       47.93      2.58 o 
 -13   5   4        9.31        6.92      3.12 o 
 -11   5   4       22.61       20.75      1.97 o 
  -9   5   4      121.20      121.58      2.91 o 
  -7   5   4      166.69      154.21      3.71 o 
  -5   5   4      179.90      187.06      4.02 o 
  -3   5   4      186.40      165.26      3.51 o 
  -1   5   4      421.81      417.49      5.05 o 
   1   5   4      364.19      378.98      4.82 o 
   3   5   4      114.07      117.63      2.10 o 
   5   5   4      473.72      487.96      6.20 o 
   7   5   4      110.88      116.69      2.67 o 
   9   5   4       24.05       20.74      1.82 o 
  11   5   4       34.35       32.61      2.16 o 
  13   5   4       25.01       27.63      4.38 o 
 -14   6   4        2.40        3.69      1.37 o 
 -12   6   4        7.81        8.23      1.29 o 
 -10   6   4        9.93       10.63      1.11 o 
  -8   6   4       17.87       14.98      1.33 o 
  -6   6   4       30.12       33.11      1.66 o 
  -4   6   4      455.14      472.29      8.98 o 
  -2   6   4      320.51      314.76      5.44 o 
   0   6   4      702.54      746.63      8.71 o 
   2   6   4      377.85      357.56      4.70 o 
   4   6   4      534.35      523.24      6.57 o 
   6   6   4       55.48       54.52      1.52 o 
   8   6   4       12.58       13.86      1.14 o 
  10   6   4        3.18        3.04      1.44 o 
  12   6   4        0.29        0.00      1.16 o 
 -13   7   4        0.25        0.37      0.89 o 
 -11   7   4        2.04        4.43      0.96 o 
  -9   7   4       74.72       73.86      3.42 o 
  -7   7   4      148.56      146.36      3.80 o 
  -5   7   4      248.74      244.17      4.21 o 
  -3   7   4      133.00      131.24      3.68 o 
  -1   7   4      177.95      173.66      3.43 o 
   1   7   4       37.49       35.26      1.10 o 
   3   7   4      476.36      460.65      5.92 o 
   5   7   4      104.58      106.43      2.15 o 
   7   7   4        1.57        0.94      0.68 o 
   9   7   4        0.80        0.00      0.91 o 
  11   7   4        6.42        5.53      3.05 o 
 -12   8   4        0.10        0.00      0.82 o 
 -10   8   4       66.06       69.96      2.38 o 
  -8   8   4      205.72      199.56      7.97 o 
  -6   8   4       78.34       81.45      2.21 o 
  -4   8   4       17.52       17.15      1.03 o 
  -2   8   4      187.12      180.70      4.18 o 
   0   8   4       53.72       50.77      1.33 o 
   2   8   4        4.91        5.09      0.58 o 
   4   8   4      106.63      105.83      2.15 o 
   6   8   4        8.82        9.22      0.83 o 
   8   8   4       14.63       13.29      1.51 o 
  10   8   4        7.93        9.33      1.53 o 
 -11   9   4        5.24        3.04      1.19 o 
  -9   9   4       79.22       79.22      2.46 o 
  -7   9   4      184.77      170.58      3.60 o 
  -5   9   4        0.41        0.00      0.63 o 
  -3   9   4      124.25      109.06      3.17 o 
  -1   9   4       38.14       40.80      1.88 o 
   1   9   4       18.54       19.68      0.92 o 
   3   9   4       60.64       62.41      2.55 o 
   5   9   4       22.59       20.02      1.24 o 
   7   9   4       25.85       28.31      1.98 o 
   9   9   4        9.02       11.45      1.62 o 
  11   9   4       15.62       17.35      2.79 o 
 -10  10   4        5.72        5.35      1.04 o 
  -8  10   4       28.76       32.34      2.50 o 
  -6  10   4       72.55       65.63      2.12 o 
  -4  10   4       33.98       28.96      1.75 o 
  -2  10   4       78.06       68.40      2.44 o 
   0  10   4       14.89       15.09      0.88 o 
   2  10   4       96.67       76.16      3.19 o 
   4  10   4       36.74       27.98      1.21 o 
   6  10   4       36.86       36.31      2.33 o 
   8  10   4        1.85        2.74      1.29 o 
  10  10   4        7.13        5.05      1.48 o 
 -11  11   4        5.36        4.95      1.10 o 
  -9  11   4        3.61        2.36      0.89 o 
  -7  11   4       21.28       20.84      1.39 o 
  -5  11   4       32.58       28.25      1.86 o 
  -3  11   4       13.82       12.35      1.35 o 
  -1  11   4       11.29       10.02      1.18 o 
   1  11   4      112.68      110.16      2.31 o 
   3  11   4       81.01       76.32      1.93 o 
   5  11   4       44.12       45.42      1.90 o 
   7  11   4       16.78       17.38      1.79 o 
   9  11   4        0.98        1.52      1.22 o 
 -10  12   4        8.87       12.86      1.71 o 
  -8  12   4        1.76        0.00      1.22 o 
  -6  12   4        9.15        7.91      1.28 o 
  -4  12   4       51.81       45.30      2.31 o 
  -2  12   4      113.87      110.01      4.85 o 
   0  12   4       95.58       87.36      2.48 o 
   2  12   4       11.55       10.55      0.90 o 
   4  12   4       84.29       74.83      2.42 o 
   6  12   4       42.30       40.40      1.94 o 
   8  12   4       13.78       10.71      1.69 o 
  -7  13   4        2.63        0.64      1.28 o 
  -5  13   4       29.60       27.61      1.99 o 
  -3  13   4       12.02       11.81      1.43 o 
  -1  13   4        5.82        6.80      1.86 o 
   1  13   4       50.99       47.91      1.91 o 
   3  13   4       14.88       15.24      1.29 o 
   5  13   4        7.87        6.24      1.10 o 
   7  13   4        0.75        1.59      1.20 o 
  -6  14   4        0.58        2.04      1.17 o 
  -4  14   4        0.09        0.02      0.98 o 
  -2  14   4        2.46        3.62      1.16 o 
   0  14   4        4.49        2.86      1.77 o 
   2  14   4        0.32        0.00      0.90 o 
   4  14   4       13.06       10.60      1.28 o 
   6  14   4        5.55        5.48      1.46 o 
  -5  15   4       12.43       19.80      2.69 o 
  -3  15   4        5.50        6.17      1.38 o 
  -1  15   4        2.47        4.67      1.25 o 
   1  15   4        0.66        1.72      1.10 o 
   3  15   4        2.32        1.43      1.09 o 
 -13   1   5        5.59        4.76      1.35 o 
 -11   1   5        2.78        2.20      1.01 o 
  -9   1   5       39.90       38.37      2.01 o 
  -7   1   5       50.31       48.66      1.54 o 
  -5   1   5      194.82      197.38      3.22 o 
  -3   1   5      284.40      297.42      5.18 o 
  -1   1   5     1516.58     1676.43     18.14 o 
   1   1   5      446.11      433.43      5.23 o 
   3   1   5     1229.27     1178.20     11.69 o 
   5   1   5       62.35       59.40      2.24 o 
   7   1   5       10.20        7.41      1.13 o 
   9   1   5       21.47       20.48      1.68 o 
  11   1   5       23.03       21.65      2.47 o 
  13   1   5        0.82        0.78      1.77 o 
 -14   2   5        0.91        0.00      1.21 o 
 -12   2   5       38.38       40.06      3.85 o 
 -10   2   5       49.82       54.90      4.63 o 
  -8   2   5      798.69      793.02     11.10 o 
  -6   2   5       54.55       54.10      1.85 o 
  -4   2   5      152.46      172.80      2.88 o 
  -2   2   5      119.96      121.05      1.94 o 
   0   2   5      658.96      696.92      7.98 o 
   2   2   5      227.22      237.54      3.15 o 
   4   2   5      240.20      246.13      3.48 o 
   6   2   5       30.40       29.03      1.26 o 
   8   2   5      127.89      129.96      3.23 o 
  10   2   5        1.40        3.38      1.11 o 
  12   2   5       15.83       15.53      1.84 o 
 -13   3   5        5.69        2.95      1.77 o 
 -11   3   5        6.53        5.19      1.23 o 
  -9   3   5      440.94      474.63      7.38 o 
  -7   3   5      335.13      334.48      6.50 o 
  -5   3   5      394.16      370.91      7.92 o 
  -3   3   5        1.53        2.26      0.37 o 
  -1   3   5      240.24      247.83      3.30 o 
   1   3   5       78.99       82.90      1.62 o 
   3   3   5       34.37       39.24      1.12 o 
   5   3   5       91.21       89.12      1.85 o 
   7   3   5       39.05       39.18      1.57 o 
   9   3   5       61.55       62.17      2.06 o 
  11   3   5       70.14       61.32      2.85 o 
 -14   4   5        0.11        0.00      1.06 o 
 -12   4   5       21.87       22.25      1.93 o 
 -10   4   5       91.51       84.68      3.62 o 
  -8   4   5      394.59      395.14      6.32 o 
  -6   4   5       93.10       94.34      2.71 o 
  -4   4   5      777.39      750.65      9.89 o 
  -2   4   5      141.53      138.39      2.16 o 
   0   4   5      315.90      305.99      4.70 o 
   2   4   5      160.20      162.48      2.59 o 
   4   4   5        5.99        4.36      0.56 o 
   6   4   5      268.11      259.14      4.52 o 
   8   4   5       41.98       44.20      1.77 o 
  10   4   5       11.04       12.74      1.24 o 
  12   4   5        3.96        6.63      2.26 o 
 -13   5   5       16.29       20.18      3.83 o 
 -11   5   5        4.41        3.45      0.89 o 
  -9   5   5      117.93      114.00      2.84 o 
  -7   5   5       27.20       27.53      1.59 o 
  -5   5   5      104.33       89.50      8.51 o 
  -3   5   5      157.97      150.53      2.47 o 
  -1   5   5       75.71       70.93      1.52 o 
   1   5   5       75.41       66.23      1.99 o 
   3   5   5       76.05       76.35      1.67 o 
   5   5   5      370.05      371.01      5.35 o 
   7   5   5       46.06       40.99      1.66 o 
   9   5   5        2.71        2.29      0.81 o 
  11   5   5       13.35        8.99      2.49 o 
 -12   6   5        5.01        7.47      1.16 o 
 -10   6   5       34.62       33.76      2.19 o 
  -8   6   5      110.16      107.92      3.25 o 
  -6   6   5      598.32      587.66     17.16 o 
  -4   6   5       15.27       14.53      0.93 o 
  -2   6   5      178.81      188.03      3.29 o 
   0   6   5      136.48      144.59      2.81 o 
   2   6   5      114.96      105.96      2.06 o 
   4   6   5       24.61       25.09      1.08 o 
   6   6   5        4.66        4.64      0.67 o 
   8   6   5       47.20       44.72      1.81 o 
  10   6   5        3.55        3.51      1.18 o 
  12   6   5        1.66        1.56      1.69 o 
 -13   7   5        0.40        0.82      1.57 o 
 -11   7   5       13.60       17.15      1.44 o 
  -9   7   5       35.49       35.91      1.97 o 
  -7   7   5       90.28       97.52      2.54 o 
  -5   7   5      407.88      379.99      7.26 o 
  -3   7   5       56.25       54.91      2.18 o 
  -1   7   5      275.50      279.65      4.76 o 
   1   7   5      310.86      304.53      4.30 o 
   3   7   5      246.06      239.47      4.22 o 
   5   7   5       22.54       24.67      1.12 o 
   7   7   5       10.22        8.59      1.00 o 
   9   7   5        8.34        8.20      1.38 o 
  11   7   5        6.20        5.80      1.46 o 
 -12   8   5        2.01        1.31      0.98 o 
 -10   8   5       31.37       33.55      1.75 o 
  -8   8   5        2.05        3.21      0.80 o 
  -6   8   5      197.68      196.18      3.85 o 
  -4   8   5      509.35      495.76      9.26 o 
  -2   8   5       31.33       31.66      1.71 o 
   0   8   5       39.05       38.57      2.01 o 
   2   8   5       41.76       38.87      1.16 o 
   4   8   5       46.00       44.33      1.78 o 
   6   8   5       15.93       14.36      1.01 o 
   8   8   5       21.44       18.87      1.97 o 
  10   8   5       11.12       11.01      1.70 o 
 -11   9   5        0.20        1.05      0.92 o 
  -9   9   5       25.40       28.22      1.77 o 
  -7   9   5       10.53        9.59      1.35 o 
  -5   9   5      129.54      141.94      6.31 o 
  -3   9   5       80.30       76.77      2.81 o 
  -1   9   5        7.34        6.25      1.02 o 
   1   9   5       44.93       45.19      1.46 o 
   3   9   5       89.66       79.18      1.93 o 
   5   9   5       50.86       42.53      1.92 o 
   7   9   5       46.44       50.55      2.53 o 
   9   9   5        7.45        9.18      1.55 o 
 -10  10   5        0.09        0.00      0.87 o 
  -8  10   5       54.80       54.64      2.32 o 
  -6  10   5       32.01       29.49      1.91 o 
  -4  10   5      105.91       98.45      3.26 o 
  -2  10   5       32.96       25.98      1.68 o 
   0  10   5       17.30       15.92      1.27 o 
   2  10   5       35.54       31.59      1.54 o 
   4  10   5        2.11        1.86      0.63 o 
   6  10   5       36.77       38.86      1.82 o 
   8  10   5       26.27       27.69      2.20 o 
  -9  11   5        1.43        1.70      0.91 o 
  -7  11   5       25.39       26.86      1.96 o 
  -5  11   5       45.33       43.78      4.98 o 
  -3  11   5        1.57        2.08      0.87 o 
  -1  11   5       46.64       45.21      2.17 o 
   1  11   5       60.64       55.62      1.97 o 
   3  11   5       60.63       61.10      1.79 o 
   5  11   5       11.80        8.80      1.04 o 
   7  11   5       14.76       13.61      1.75 o 
  -8  12   5        5.45        4.00      1.29 o 
  -6  12   5        7.62        7.65      1.32 o 
  -4  12   5       16.08       13.28      1.55 o 
  -2  12   5       33.14       33.80      2.01 o 
   0  12   5       44.56       48.41      2.36 o 
   2  12   5        6.43        2.97      0.85 o 
   4  12   5       36.42       36.82      1.51 o 
   6  12   5       10.24       10.72      1.31 o 
  -7  13   5        1.97        5.21      1.35 o 
  -5  13   5        7.72        8.90      1.45 o 
  -3  13   5        4.19        5.02      1.24 o 
  -1  13   5       17.01       19.66      1.75 o 
   1  13   5       27.18       29.05      1.64 o 
   3  13   5       13.68       12.06      1.52 o 
   5  13   5        3.61        3.34      0.97 o 
  -6  14   5        1.39        3.68      1.82 o 
  -4  14   5        5.21        2.11      1.14 o 
  -2  14   5        6.50        3.54      1.16 o 
   0  14   5        5.58        4.15      1.15 o 
   2  14   5        7.99        6.88      1.12 o 
   4  14   5        4.09        2.02      1.12 o 
  -1  15   5        4.96        4.95      1.25 o 
   1  15   5        4.80        5.00      1.34 o 
 -14   0   6        2.56        4.05      1.99 o 
 -12   0   6        2.08        2.09      1.43 o 
 -10   0   6       68.63       65.06      3.95 o 
  -8   0   6       21.30       24.71      2.36 o 
  -6   0   6       12.97       15.12      1.11 o 
  -4   0   6      652.83      663.36     15.39 o 
  -2   0   6      631.49      649.93     10.80 o 
   0   0   6      152.43      151.38      3.33 o 
   2   0   6     1210.18     1330.12     20.85 o 
   4   0   6       65.72       68.12      3.45 o 
   6   0   6      192.74      182.22      6.44 o 
   8   0   6        4.63        5.90      1.66 o 
  10   0   6        8.01        9.12      2.06 o 
  12   0   6       11.08       11.94      2.62 o 
 -13   1   6        1.03        3.20      1.19 o 
 -11   1   6        3.71        3.85      1.16 o 
  -9   1   6        0.67        0.56      0.84 o 
  -7   1   6      122.46      125.44      2.72 o 
  -5   1   6      504.16      478.10      6.78 o 
  -3   1   6        9.03        9.42      0.70 o 
  -1   1   6        5.92        8.25      0.58 o 
   1   1   6      254.39      246.11      3.38 o 
   3   1   6      255.63      250.04      6.74 o 
   5   1   6       65.36       62.48      2.11 o 
   7   1   6       19.49       18.97      1.59 o 
   9   1   6        5.57        3.89      1.20 o 
  11   1   6        2.02        1.53      1.71 o 
 -14   2   6        4.18        2.45      1.29 o 
 -12   2   6        3.51        4.38      1.63 o 
 -10   2   6       30.08       28.15      3.95 o 
  -8   2   6       13.63       14.21      1.06 o 
  -6   2   6      122.81      117.30      3.05 o 
  -4   2   6      417.92      395.03      6.53 o 
  -2   2   6      111.11      111.19      1.94 o 
   0   2   6      154.42      159.67      2.44 o 
   2   2   6      225.77      226.55      3.87 o 
   4   2   6      152.01      149.55      2.87 o 
   6   2   6       34.58       30.57      1.83 o 
   8   2   6       28.02       28.24      2.37 o 
  10   2   6        3.90        5.91      1.36 o 
  12   2   6        4.48        1.86      1.31 o 
 -13   3   6        3.62        2.79      1.20 o 
 -11   3   6        0.38        0.09      0.89 o 
  -9   3   6       89.33       82.62      2.38 o 
  -7   3   6      262.80      255.37      5.41 o 
  -5   3   6      537.71      514.78      9.09 o 
  -3   3   6       55.33       53.75      1.75 o 
  -1   3   6      397.29      384.60      5.75 o 
   1   3   6      169.10      167.91      3.13 o 
   3   3   6       10.25       11.18      0.73 o 
   5   3   6      185.20      168.94      2.86 o 
   7   3   6       18.85       21.34      1.28 o 
   9   3   6       20.26       20.81      2.60 o 
  11   3   6       27.01       28.46      6.09 o 
 -12   4   6        5.35        6.81      1.40 o 
 -10   4   6       40.04       36.46      2.67 o 
  -8   4   6        7.90        6.58      0.88 o 
  -6   4   6      834.55      827.22     13.91 o 
  -4   4   6      105.14      102.55      2.32 o 
  -2   4   6       36.93       36.81      1.32 o 
   0   4   6       10.28        7.58      0.74 o 
   2   4   6       51.03       42.46      1.78 o 
   4   4   6       18.41       14.75      0.87 o 
   6   4   6        3.65        3.58      0.62 o 
   8   4   6        7.87        7.59      0.97 o 
  10   4   6       18.79       21.63      1.96 o 
 -13   5   6        7.84        7.78      1.56 o 
 -11   5   6        3.87        5.82      0.97 o 
  -9   5   6       12.39       10.26      1.44 o 
  -7   5   6      225.83      215.68      4.91 o 
  -5   5   6      768.62      750.39     10.51 o 
  -3   5   6      565.88      538.08      9.67 o 
  -1   5   6      222.27      211.34      3.73 o 
   1   5   6      203.99      201.98      3.67 o 
   3   5   6      119.15      120.45      3.23 o 
   5   5   6       20.44       20.34      1.03 o 
   7   5   6        8.50        5.93      0.93 o 
   9   5   6       20.12       19.10      1.43 o 
  11   5   6        4.89        5.07      2.12 o 
 -12   6   6        9.87       12.31      2.35 o 
 -10   6   6        1.67        1.75      1.21 o 
  -8   6   6        2.64        1.86      0.84 o 
  -6   6   6      157.78      164.47      5.07 o 
  -4   6   6        7.14        4.08      1.09 o 
  -2   6   6      848.69      848.29     11.48 o 
   0   6   6       48.86       46.44      3.38 o 
   2   6   6       71.53       73.94      1.79 o 
   4   6   6       35.15       38.22      1.35 o 
   6   6   6       76.94       79.23      2.00 o 
   8   6   6        6.46        8.53      1.09 o 
  10   6   6        1.99        1.29      1.09 o 
 -11   7   6        4.20        4.17      1.04 o 
  -9   7   6       11.92       15.30      1.91 o 
  -7   7   6        2.69        3.32      0.78 o 
  -5   7   6       82.70       88.33      2.94 o 
  -3   7   6     1067.82     1040.84     17.34 o 
  -1   7   6      178.71      172.36      3.35 o 
   1   7   6       15.12       15.29      0.92 o 
   3   7   6       16.80       14.53      0.94 o 
   5   7   6        0.51        0.00      0.57 o 
   7   7   6       26.30       27.58      1.54 o 
   9   7   6        7.36       10.02      1.56 o 
 -10   8   6        3.82        3.31      0.92 o 
  -8   8   6        4.80        5.15      0.93 o 
  -6   8   6       24.53       22.96      1.69 o 
  -4   8   6       20.67       16.74      1.50 o 
  -2   8   6      166.94      167.58      4.47 o 
   0   8   6      105.34      100.72      2.48 o 
   2   8   6       40.79       41.12      1.43 o 
   4   8   6       38.93       38.86      1.45 o 
   6   8   6       20.67       20.35      1.26 o 
   8   8   6       25.52       29.32      1.67 o 
  10   8   6       12.04       12.44      2.42 o 
 -11   9   6        4.86        4.16      0.93 o 
  -9   9   6        9.72       10.75      1.62 o 
  -7   9   6        0.92        0.38      0.89 o 
  -5   9   6        9.08        7.52      1.25 o 
  -3   9   6        8.14        5.38      1.10 o 
  -1   9   6      202.00      200.45      4.88 o 
   1   9   6       20.86       20.21      1.08 o 
   3   9   6        2.50        1.22      0.55 o 
   5   9   6       14.43       12.89      1.01 o 
   7   9   6        4.65        4.58      1.01 o 
   9   9   6        2.03        1.49      1.72 o 
 -10  10   6        2.99        2.80      1.00 o 
  -8  10   6       17.28       15.56      2.62 o 
  -6  10   6       37.56       36.99      2.22 o 
  -4  10   6        6.78        6.48      1.18 o 
  -2  10   6       16.51       16.08      4.03 o 
   0  10   6       31.26       31.62      3.17 o 
   2  10   6        0.06        0.44      0.57 o 
   4  10   6       34.97       32.84      1.93 o 
   6  10   6       18.13       15.41      1.17 o 
   8  10   6        8.87        7.58      1.53 o 
  -9  11   6        0.71        1.03      1.59 o 
  -7  11   6        7.59        6.64      1.38 o 
  -5  11   6        1.10        0.02      0.88 o 
  -3  11   6       16.15       18.44      2.64 o 
  -1  11   6       29.22       24.68      1.82 o 
   1  11   6       22.28       23.73      1.46 o 
   3  11   6        2.01        2.80      0.74 o 
   5  11   6       13.68       11.47      1.05 o 
   7  11   6        1.46        0.00      1.91 o 
  -8  12   6        9.75       12.47      2.39 o 
  -6  12   6       14.36       12.91      1.60 o 
  -4  12   6        6.19        8.37      1.42 o 
  -2  12   6       10.47        6.21      1.24 o 
   0  12   6        5.90        7.02      1.31 o 
   2  12   6        1.36        1.57      0.84 o 
   4  12   6       10.72       10.49      1.04 o 
   6  12   6       10.65       11.67      1.35 o 
  -5  13   6        4.61        4.06      1.27 o 
  -3  13   6        8.54        7.19      1.40 o 
  -1  13   6       13.72        9.37      1.48 o 
   1  13   6        0.75        0.28      0.99 o 
   3  13   6        5.35        4.34      0.99 o 
  -2  14   6        1.56        1.39      1.13 o 
   0  14   6       12.74       11.14      1.61 o 
 -13   1   7        6.33        7.03      1.52 o 
 -11   1   7        1.73        2.82      1.10 o 
  -9   1   7        7.71        7.29      1.19 o 
  -7   1   7       73.40       59.37      2.85 o 
  -5   1   7        0.26        0.00      0.44 o 
  -3   1   7      159.89      157.58      2.60 o 
  -1   1   7       26.02       27.55      0.97 o 
   1   1   7      189.34      200.45      3.62 o 
   3   1   7       19.38       19.05      2.07 o 
   5   1   7      222.96      224.14     10.68 o 
   7   1   7       14.12       10.79      1.42 o 
   9   1   7        6.76        9.09      1.55 o 
  11   1   7        3.81        0.53      1.76 o 
 -12   2   7        8.40        6.47      1.38 o 
 -10   2   7       23.12       19.01      1.76 o 
  -8   2   7        7.85        5.85      0.84 o 
  -6   2   7        2.05        0.25      0.93 o 
  -4   2   7       16.43       14.68      0.81 o 
  -2   2   7       10.17        9.17      0.86 o 
   0   2   7        3.54        2.62      0.74 o 
   2   2   7      133.24      129.95      2.76 o 
   4   2   7       47.58       44.81      1.61 o 
   6   2   7       10.08        9.67      1.38 o 
   8   2   7       29.35       31.01      4.93 o 
  10   2   7        2.95        3.86      1.34 o 
 -13   3   7        2.00        2.44      1.92 o 
 -11   3   7        7.42        3.03      1.10 o 
  -9   3   7       16.91       16.55      1.59 o 
  -7   3   7      152.75      147.74      3.83 o 
  -5   3   7       35.92       32.27      1.64 o 
  -3   3   7      236.27      228.55      3.47 o 
  -1   3   7       59.97       57.45      1.73 o 
   1   3   7      146.55      152.13      3.08 o 
   3   3   7       72.26       72.18      2.04 o 
   5   3   7       11.46       10.31      1.00 o 
   7   3   7        0.46        0.50      0.91 o 
   9   3   7        0.90        0.00      1.01 o 
 -12   4   7        6.58        8.09      2.75 o 
 -10   4   7        6.36        5.72      1.22 o 
  -8   4   7        1.16        1.00      0.69 o 
  -6   4   7      116.85      104.80      3.07 o 
  -4   4   7      195.81      182.06      4.39 o 
  -2   4   7      967.24      956.58     12.94 o 
   0   4   7      429.96      438.26      6.67 o 
   2   4   7      107.55      116.73      3.25 o 
   4   4   7       13.65       13.66      0.91 o 
   6   4   7       23.42       21.11      1.33 o 
   8   4   7       16.16       16.61      1.75 o 
  10   4   7        5.05        5.02      2.31 o 
 -11   5   7       12.56        9.47      2.95 o 
  -9   5   7        0.74        0.85      0.72 o 
  -7   5   7        0.98        1.43      1.41 o 
  -5   5   7       18.30       16.55      1.41 o 
  -3   5   7      456.89      465.58      8.78 o 
  -1   5   7      395.13      394.64      8.84 o 
   1   5   7      282.03      290.62      4.96 o 
   3   5   7        5.24        4.61      0.71 o 
   5   5   7       44.51       44.15      1.51 o 
   7   5   7        6.70        7.75      1.12 o 
   9   5   7        4.46        4.16      1.32 o 
 -12   6   7        1.65        3.04      1.30 o 
 -10   6   7       26.05       25.68      2.27 o 
  -8   6   7        5.05        5.65      0.92 o 
  -6   6   7       24.96       26.69      1.92 o 
  -4   6   7      142.80      145.06      5.69 o 
  -2   6   7      262.80      265.69      5.86 o 
   0   6   7      633.60      658.32      9.51 o 
   2   6   7      248.83      244.31      4.51 o 
   4   6   7       22.81       23.19      1.18 o 
   6   6   7       18.36       15.84      1.82 o 
   8   6   7        8.24        7.62      1.16 o 
 -11   7   7        0.93        2.57      1.03 o 
  -9   7   7       18.77       20.88      2.02 o 
  -7   7   7        8.22       10.14      1.39 o 
  -5   7   7       26.59       27.90      1.82 o 
  -3   7   7      160.88      161.29      4.28 o 
  -1   7   7       18.82       17.59      1.52 o 
   1   7   7      370.20      366.06      6.03 o 
   3   7   7       57.35       57.30      1.75 o 
   5   7   7       27.51       30.32      1.43 o 
   7   7   7        2.71        2.86      0.91 o 
   9   7   7       12.73       14.40      2.55 o 
 -10   8   7       10.16       11.34      1.27 o 
  -8   8   7       27.23       30.44      2.05 o 
  -6   8   7       21.29       26.88      1.97 o 
  -4   8   7       39.80       40.57      3.30 o 
  -2   8   7        4.73        4.33      1.04 o 
   0   8   7      107.99      111.01      3.46 o 
   2   8   7       32.91       34.49      1.85 o 
   4   8   7        9.51        8.73      1.58 o 
   6   8   7       16.33       17.04      1.20 o 
   8   8   7        0.74        0.64      1.12 o 
  -9   9   7        2.34        2.02      1.17 o 
  -7   9   7        8.15       11.00      1.53 o 
  -5   9   7       27.16       33.54      2.95 o 
  -3   9   7        8.97        7.57      1.24 o 
  -1   9   7        0.41        0.00      0.80 o 
   1   9   7        3.47        2.55      1.21 o 
   3   9   7        8.03       10.76      1.00 o 
   5   9   7        0.93        1.92      0.75 o 
   7   9   7       17.20       16.61      1.48 o 
  -8  10   7        0.85        1.64      1.67 o 
  -6  10   7        0.84        0.15      0.97 o 
  -4  10   7        8.91        8.58      1.37 o 
  -2  10   7        8.02       11.67      1.47 o 
   0  10   7        6.64        7.34      1.25 o 
   2  10   7       13.85       13.79      1.41 o 
   4  10   7        0.56        1.18      0.72 o 
   6  10   7        8.55       11.08      1.14 o 
  -7  11   7        3.83        2.28      1.21 o 
  -5  11   7        2.54        2.42      1.31 o 
  -3  11   7       60.37       65.44      2.89 o 
  -1  11   7        2.23        2.87      1.11 o 
   1  11   7       11.59        9.64      1.41 o 
   3  11   7       15.91       15.91      1.40 o 
   5  11   7        3.81        4.54      0.90 o 
  -6  12   7        8.84        8.23      2.06 o 
  -4  12   7       10.30        9.97      1.56 o 
  -2  12   7       17.98       20.49      2.14 o 
   0  12   7       24.87       26.32      2.10 o 
   2  12   7       16.28       11.91      1.57 o 
   4  12   7        7.93       10.26      1.52 o 
  -3  13   7        7.80       11.87      2.35 o 
  -1  13   7        0.98        0.83      1.10 o 
   1  13   7        6.81        6.55      1.44 o 
 -12   0   8       25.41       33.00      3.48 o 
 -10   0   8        1.86        2.02      1.43 o 
  -8   0   8        0.78        0.20      1.03 o 
  -6   0   8       48.96       44.16      3.02 o 
  -4   0   8       84.04       82.87      2.66 o 
  -2   0   8      182.55      175.16      4.08 o 
   0   0   8      144.63      129.62      5.08 o 
   2   0   8        6.66        5.17      1.46 o 
   4   0   8       13.31       16.68      2.29 o 
   6   0   8       25.64       25.67      2.79 o 
   8   0   8       32.15       29.12      3.15 o 
 -11   1   8       20.55       24.01      2.05 o 
  -9   1   8       10.28        9.39      1.40 o 
  -7   1   8        4.13        3.37      0.97 o 
  -5   1   8       60.96       54.53      1.75 o 
  -3   1   8       21.85       21.35      0.87 o 
  -1   1   8       36.46       36.90      1.45 o 
   1   1   8       41.40       36.10      2.65 o 
   3   1   8       54.13       54.24      2.39 o 
   5   1   8       12.94       14.70      1.61 o 
   7   1   8       19.33       19.15      1.84 o 
   9   1   8        4.55        5.29      1.49 o 
 -12   2   8        4.05        4.13      1.34 o 
 -10   2   8       19.10       21.90      1.90 o 
  -8   2   8        5.79        4.65      1.08 o 
  -6   2   8        4.09        4.55      0.96 o 
  -4   2   8      152.84      125.24      2.76 o 
  -2   2   8      110.95       98.38      2.41 o 
   0   2   8        0.44        1.24      0.57 o 
   2   2   8        6.59       11.80      3.67 o 
   4   2   8        4.58        4.62      1.15 o 
   6   2   8       25.33       25.87      2.00 o 
   8   2   8       35.52       34.78      2.38 o 
 -11   3   8        7.28        6.83      1.40 o 
  -9   3   8       53.58       53.56      2.61 o 
  -7   3   8       39.92       37.33      1.91 o 
  -5   3   8        2.68        2.38      1.77 o 
  -3   3   8        1.83        1.05      0.64 o 
  -1   3   8       86.45       80.95      2.22 o 
   1   3   8      117.35      118.47      2.79 o 
   3   3   8       77.26       76.82      2.29 o 
   5   3   8       56.44       52.99      2.58 o 
   7   3   8        7.83        5.31      1.32 o 
   9   3   8        2.38        5.57      1.99 o 
 -10   4   8        0.14        0.00      0.91 o 
  -8   4   8       48.85       50.20      1.93 o 
  -6   4   8       14.69       13.85      1.39 o 
  -4   4   8       52.99       46.33      2.11 o 
  -2   4   8        4.64        6.31      0.87 o 
   0   4   8       57.30       55.08      1.90 o 
   2   4   8      174.66      182.41      6.84 o 
   4   4   8      138.22      147.19      3.38 o 
   6   4   8       19.97       21.46      1.94 o 
   8   4   8       14.68       17.27      2.31 o 
 -11   5   8        3.12        1.20      1.63 o 
  -9   5   8        1.24        0.24      0.77 o 
  -7   5   8       24.80       24.98      1.81 o 
  -5   5   8       30.47       30.37      2.36 o 
  -3   5   8       63.75       58.57      2.45 o 
  -1   5   8      117.45      112.47      2.78 o 
   1   5   8      144.09      155.40      3.40 o 
   3   5   8      386.14      386.37     10.65 o 
   5   5   8       41.18       46.23      1.98 o 
   7   5   8        1.14        2.65      1.28 o 
 -10   6   8        0.12        0.00      0.79 o 
  -8   6   8        1.07        0.00      0.97 o 
  -6   6   8        5.62        6.06      1.17 o 
  -4   6   8       12.41       13.18      1.44 o 
  -2   6   8       26.86       25.61      1.77 o 
   0   6   8      364.83      388.67      6.40 o 
   2   6   8       40.60       42.44      3.20 o 
   4   6   8      104.00      111.35      2.57 o 
   6   6   8       28.81       28.35      1.77 o 
   8   6   8        7.52        5.70      2.12 o 
  -9   7   8       23.38       30.48      2.14 o 
  -7   7   8       15.71       18.51      2.27 o 
  -5   7   8       45.22       43.72      5.13 o 
  -3   7   8        5.19        6.92      1.77 o 
  -1   7   8       93.17       99.56      3.37 o 
   1   7   8       72.30       74.23      2.39 o 
   3   7   8       66.60       70.20      2.35 o 
   5   7   8       25.50       24.34      1.94 o 
   7   7   8        2.59        3.32      1.32 o 
  -8   8   8       10.56       12.01      1.66 o 
  -6   8   8       20.64       21.86      1.87 o 
  -4   8   8        1.20        1.92      0.96 o 
  -2   8   8        0.44        1.66      1.16 o 
   0   8   8       18.88       19.90      1.73 o 
   2   8   8       64.07       67.69      3.03 o 
   4   8   8       12.48       11.51      1.08 o 
   6   8   8        1.02        1.20      0.74 o 
  -7   9   8       21.51       20.34      1.93 o 
  -5   9   8        5.47        7.63      2.44 o 
  -3   9   8        2.76        3.55      1.08 o 
  -1   9   8       24.00       20.62      3.63 o 
   1   9   8       11.74       11.62      2.06 o 
   3   9   8        0.83        0.00      0.82 o 
   5   9   8        7.39        8.93      1.05 o 
  -6  10   8        2.61        2.70      1.20 o 
  -4  10   8       13.22       11.28      1.57 o 
  -2  10   8        7.69        8.66      1.43 o 
   0  10   8        0.28        1.03      1.03 o 
   2  10   8        1.53        1.09      1.04 o 
   4  10   8        1.59        1.45      0.78 o 
  -5  11   8        4.57        6.10      1.96 o 
  -3  11   8        4.29        3.21      1.18 o 
  -1  11   8       12.82       18.65      1.89 o 
   1  11   8        0.56        1.97      1.14 o 
   3  11   8        6.99        6.52      1.36 o 
  -2  12   8        0.50        2.16      1.59 o 
  -9   1   9        1.16        2.20      1.05 o 
  -7   1   9        7.91       11.42      1.91 o 
  -5   1   9       34.62       32.54      1.81 o 
  -3   1   9       22.49       21.60      1.25 o 
  -1   1   9       48.93       46.98      2.23 o 
   1   1   9        9.61        8.51      1.32 o 
   3   1   9        6.06        4.68      1.18 o 
   5   1   9        5.82        3.60      1.44 o 
   7   1   9        8.68        7.91      1.97 o 
 -10   2   9       18.94       22.99      2.02 o 
  -8   2   9       22.76       24.73      1.90 o 
  -6   2   9       49.65       52.44      1.97 o 
  -4   2   9       14.19       14.17      1.39 o 
  -2   2   9        7.27        7.51      1.76 o 
   0   2   9       18.74       17.92      1.62 o 
   2   2   9        7.42        7.20      1.28 o 
   4   2   9        3.00        2.12      1.09 o 
   6   2   9       32.07       37.52      3.67 o 
  -9   3   9       13.76       18.60      1.80 o 
  -7   3   9        1.83        2.11      0.81 o 
  -5   3   9       31.24       30.17      2.79 o 
  -3   3   9        9.41        7.90      1.22 o 
  -1   3   9       81.12       77.61      2.71 o 
   1   3   9        9.30        7.70      1.74 o 
   3   3   9        5.14        5.74      1.28 o 
   5   3   9       64.11       70.11      3.43 o 
   7   3   9        9.33       11.97      1.80 o 
 -10   4   9       33.47       40.45      3.20 o 
  -8   4   9       33.53       30.49      1.70 o 
  -6   4   9        7.41        4.19      1.10 o 
  -4   4   9       72.04       74.37      2.86 o 
  -2   4   9       23.55       22.64      1.73 o 
   0   4   9       43.06       44.97      1.85 o 
   2   4   9        0.72        0.11      0.77 o 
   4   4   9       37.50       33.23      2.95 o 
   6   4   9       61.41       63.61      6.07 o 
  -9   5   9        3.28        3.39      1.25 o 
  -7   5   9       18.80       22.15      2.47 o 
  -5   5   9        0.80        0.00      0.92 o 
  -3   5   9       41.26       48.88      2.77 o 
  -1   5   9       55.32       50.03      2.37 o 
   1   5   9       34.33       39.88      1.80 o 
   3   5   9       88.43       98.50      2.83 o 
   5   5   9       23.85       28.52      2.26 o 
  -8   6   9        8.11        9.08      1.50 o 
  -6   6   9       20.15       24.58      1.92 o 
  -4   6   9       12.99       14.58      1.84 o 
  -2   6   9        3.76        3.71      1.09 o 
   0   6   9       14.97       16.16      2.99 o 
   2   6   9       46.91       48.53      2.61 o 
   4   6   9       56.83       65.46      4.42 o 
   6   6   9       36.66       35.11      5.08 o 
  -7   7   9        3.71        6.83      1.49 o 
  -5   7   9       20.17       21.31      1.89 o 
  -3   7   9       11.82       14.69      1.66 o 
  -1   7   9        1.15        1.98      1.07 o 
   1   7   9        4.40        2.21      1.14 o 
   3   7   9       56.18       61.68      2.33 o 
   5   7   9       11.69       13.35      1.47 o 
  -6   8   9       40.61       52.21      2.78 o 
  -4   8   9       40.29       44.97      2.54 o 
  -2   8   9        3.91        2.72      1.19 o 
   0   8   9        6.06        8.52      1.44 o 
   2   8   9       26.26       26.83      2.12 o 
   4   8   9       28.37       33.27      1.92 o 
  -5   9   9       13.69       17.53      1.95 o 
  -3   9   9       14.53       12.25      1.68 o 
  -1   9   9        4.74        3.91      1.44 o 
   1   9   9        9.69        9.67      3.55 o 
   3   9   9        1.18        0.00      1.53 o 
  -4  10   9        0.99        0.43      1.46 o 
  -2  10   9        6.76        6.90      2.06 o 
   0  10   9        9.24       10.12      2.32 o 
  -8   0  10        5.42        8.49      1.99 o 
  -4   0  10       12.71       10.48      1.96 o 
  -2   0  10       20.46       19.80      2.39 o 
   0   0  10       33.41       29.22      2.92 o 
   2   0  10       73.55       78.70      4.55 o 
   4   0  10        0.39        0.00      1.59 o 
  -9   1  10        7.22       11.16      1.58 o 
  -7   1  10       13.86       16.06      1.72 o 
  -3   1  10       10.50        6.20      1.27 o 
  -1   1  10       16.21       19.77      1.77 o 
   1   1  10       23.20       25.65      2.00 o 
   3   1  10        6.75        3.95      1.27 o 
   5   1  10        6.57        7.76      1.52 o 
  -8   2  10       10.10       12.47      2.19 o 
  -6   2  10        7.68        8.59      2.17 o 
  -4   2  10       12.88       11.48      1.43 o 
  -2   2  10       28.18       21.27      2.52 o 
   0   2  10        1.21        1.44      1.82 o 
   2   2  10        4.65        5.48      2.35 o 
   4   2  10       13.61       15.97      1.91 o 
  -7   3  10       10.12       10.20      3.05 o 
  -5   3  10       42.09       46.14      2.40 o 
  -3   3  10        3.82        2.84      0.85 o 
  -1   3  10        0.08        0.03      1.01 o 
   1   3  10        8.79        7.59      1.42 o 
   3   3  10        0.75        0.00      1.06 o 
   5   3  10        1.93        1.43      1.99 o 
  -8   4  10        2.31        5.81      1.43 o 
  -6   4  10        3.96        5.32      1.32 o 
  -4   4  10       17.89       21.23      1.79 o 
  -2   4  10        4.66        8.63      2.17 o 
   0   4  10        8.68       10.56      1.64 o 
   2   4  10       34.74       37.31      4.76 o 
   4   4  10       14.33       13.04      1.82 o 
  -7   5  10       44.89       59.06      2.92 o 
  -5   5  10       13.69       20.18      3.33 o 
  -3   5  10       36.81       36.09      2.29 o 
  -1   5  10        9.75       11.13      1.68 o 
   1   5  10        1.10        0.33      1.07 o 
   3   5  10        5.67        6.33      1.49 o 
  -6   6  10        3.75        5.50      1.46 o 
  -4   6  10       18.63       22.09      2.52 o 
  -2   6  10       26.55       30.69      2.22 o 
   0   6  10       35.03       34.82      2.29 o 
   2   6  10       28.49       29.38      2.27 o 
  -5   7  10        8.16        9.37      1.59 o 
  -3   7  10       19.03       27.09      2.16 o 
  -1   7  10       21.89       23.64      5.61 o 
   1   7  10        2.59        1.26      1.63 o 
  -2   8  10       10.68        9.78      2.32 o 
   0   8  10        1.21        0.70      1.39 o 
  -3   1  11        6.37        6.10      1.92 o 
  -1   1  11       12.21       11.28      1.63 o 
   1   1  11       11.93        9.62      1.64 o 
  -4   2  11        0.02        0.00      1.56 o 
  -2   2  11        9.39        7.03      2.09 o 
   0   2  11        0.55        2.58      1.25 o 
   2   2  11        6.70        8.76      2.26 o 
  -5   3  11        2.35        7.00      2.12 o 
  -3   3  11        0.15        0.00      1.39 o 
  -1   3  11        8.10        9.85      2.29 o 
   1   3  11        5.26        1.99      1.79 o 
  -4   4  11       18.83       26.04      2.11 o 
  -2   4  11       18.13       24.77      4.08 o 
                                                 
